# Supplementary material for: Genetic Variation in a Crossing Population of Camellia oleifera Based on ddRAD Sequencing and Analysis of Association with Fruit Traits
Source: Curr Issues Mol Biol. 2025 Jan 31;47(2):92. doi: 10.3390/cimb47020092 (PMC11854439; doi:10.3390/cimb47020092)
Supplement: Supplementary file 1 [file cimb-47-00092-s001.zip]

Archive with 4 entries (4 files):
- Table S1. Crossing combination and block design information.xlsx
- Table S2. Fruit trait information.xlsx
- Table S3. Sequencing quality information.xlsx
- Table S4. The SNP information significantly associated with fruit traits.xlsx
