# Supplementary material for: Genetic Variation in a Crossing Population of Camellia oleifera Based on ddRAD Sequencing and Analysis of Association with Fruit Traits
Source: Curr Issues Mol Biol. 2025 Jan 31;47(2):92. doi: 10.3390/cimb47020092 (PMC11854439; doi:10.3390/cimb47020092)
Supplement: Supplementary file 1 [file cimb-47-00092-s001.zip › Table S1. Crossing combination and block design information.xlsx]

## Sheet: Sheet1
	Note: In the initial experimental design, each treatment had 8 individuals, for a total of 392 individuals. However, due to the long time, 330 individuals were ultimately preserved, which were the materials used in the study.
	Treatment	Crossing combination	Number of seedling grading	Number of family	Quantity		Treatment	Crossing combination	Number of seedling grading	Number of family	Quantity
	1	M01×M03	/	TKA	8		26	M05 × M04	1	TKO	8
	2	M01×M04	1	TKB	8		27	M05 × M06	/	TKP	8
	3		2		8		28	M05 × M09	1	TKQ	8
	4		3		8		29		2		8
	5		4		8		30	M05 × M10	1	TKR	8
	6	M01×M05	/	TKC	8		31		2		8
	7	M01×M06	1	TKD	8		32	M07 × M01	1	TKS	8
	8		2		8		33		2		8
	9	M01×M07	1	TKE	8		34		3		8
	10		2		8		35		4		8
	11		3		8		36	M08 × M03	1	TKT	8
	12		4		8		37		2		8
	13	M05 × M04	2	TKO	8		38	M08 × M03	3	TKT	8
	14	M01 × M09	/	TKF	8		39	M08 × M10	1	TKU	8
	15	M01 × M10	1	TKG	8		40		2		8
	16		2		8		41	M09 × M07	1	TKV	8
	17	M02 × M06	/	TKH	8		42		2		8
	18	M02 × M09	1	TKI	8		43		3		8
	19		2		8		44	M10 × M04	/	TKW	8
	20	M03 × M04	/	TKJ	8		45	M10 × M08	1	TKX	8
	21	M03 × M08	1	TKK	8		46		2		8
	22		2		8		47	M10 × M09	1	TKY	8
	23	M03 × M09	/	TKL	8		48		2		8
	24	M04 × M01	/	TKM	8		49	CK			8
	25	M05 × M01	/	TKN	8
