# Supplementary material for: Genetic Variation in a Crossing Population of Camellia oleifera Based on ddRAD Sequencing and Analysis of Association with Fruit Traits
Source: Curr Issues Mol Biol. 2025 Jan 31;47(2):92. doi: 10.3390/cimb47020092 (PMC11854439; doi:10.3390/cimb47020092)
Supplement: Supplementary file 1 [file cimb-47-00092-s001.zip › Table S2. Fruit trait information.xlsx]

## Sheet: 2020
Individual ID	Fruit height /mm	Fruit width /mm	Fruit weight /g	Pericarp thickness /mm	Number of seeds	Fresh weight of seeds /g	Dry weight of seeds /g	Seed kernel dry weight /g	Oil content of dried kernels
TKA01	39.2325	36.5067	30.3367	3.095	6.25	13.9142	6.36	3.09167	0.42437
TKA02	34.945	31.4883	19.7383	3.42958	4.5	7.395	4.12667	2.565	0.45462
TKA03	NA	NA	NA	NA	NA	NA	NA	NA	NA
TKA04	36.3983	37.4083	29.56	3.63875	7.33333	12.935	6.90167	4.25	0.4399
TKA05	35.705	34.4483	24.6833	2.84208	5.5	12.57	7.23333	3.63833	0.48041
TKB01	32.56	31.8133	19.5267	3.35917	3.33333	7.46667	1.945	0.978333	0.41263
TKB02	34.685	36.8267	27.4367	3.64875	10.3333	11.4717	6.15167	3.81333	0.50149
TKB03	36.4133	34.1767	27.5183	3.36292	6.5	10.3967	6.17	4.23833	0.52742
TKB04	44.2867	40.3433	39.7	3.84667	8.66667	15.65	3.715	1.32167	0.43997
TKB05	33.4017	34.885	25.005	3.9725	4.83333	10.275	5.715	3.475	0.45817
TKB06	37.64	32.5917	22.3917	3.38333	5.33333	9.35167	5.265	3.21	0.49194
TKB07	NA	NA	NA	NA	NA	NA	NA	NA	NA
TKB08	42.455	44.85	48.715	4.39208	11	20.1583	11.275	5.695	NA
TKB09	38.76	31.6083	22.5533	2.95958	5.66667	10.9717	4.87	3.21667	0.42974
TKB10	35.1867	35.995	26.73	3.46083	6	12.655	8.31	5.02333	0.52919
TKB11	32.455	30.2233	17.3867	2.91208	4.33333	7.58667	3.94167	2.17833	0.46373
TKB12	34.8417	41.3933	34.4583	4.59917	6.16667	13.4917	8.64333	5.495	0.53706
TKB13	30.125	31.1733	21.0583	3.09167	3.33333	9.31	4.45167	2.635	0.39941
TKB14	33.0933	31.98	19.5783	3.78542	3.83333	6.92667	3.71833	1.93	0.49914
TKB15	40.225	36.615	29.13	2.95083	8.33333	11.8317	5.41667	3.24333	0.40487
TKB16	36.4533	38.3767	32.28	3.51542	4.16667	13.885	5.78	2.715	0.40772
TKB17	36.8917	35.97	28.29	3.26542	6.83333	11.0517	6.02	3.14333	0.46065
TKB18	32.7767	31.374	19.59	3.63792	3.33333	6.84	2.97833	1.44167	0.43462
TKB19	40.2317	37.37	31.335	3.57042	6.5	13.9917	7.44667	4.21667	0.47765
TKB20	36.315	31.915	21.445	3.34375	6.5	9.19333	NA	NA	0.51582
TKB21	39.57	35.7517	29.7117	4.32125	5.5	10.7883	4.945	2.77	0.42538
TKB22	37.315	38.0833	31.7717	3.52208	5.83333	15.055	7.53333	4.265	0.46604
TKB23	32.79	34.595	22.2267	3.48208	5.5	9.45333	4.45667	2.80833	0.43149
TKB24	31.81	30.5783	17.4233	3.29333	4.83333	6.815	3.565	2	0.46722
TKB25	32.0267	32.7883	19.0933	3.55958	4.83333	6.57667	3.86833	2.13833	0.44224
TKB26	38.8917	33.4183	27.29	3.92667	4	10.5383	5.77167	3.37333	0.48652
TKB27	40.7517	36.4283	30.525	3.07583	5.83333	13.6133	4.265	3.38667	0.40556
TKB28	35.685	37.4	29.1383	3.27708	5.83333	12.9867	7.15333	3.92833	0.48347
TKC01	38.6033	36.6183	27.605	3.26125	7.5	11.7167	6.215	3.80333	0.4683
TKC02	30.405	27.2383	13.9733	3.29708	2.16667	4.63667	2.69	1.68333	0.49825
TKC03	40.1433	39.3767	36.585	3.41417	5	17.345	8.565	5.31	0.41268
TKC04	41.7567	40.465	38.4933	3.77	6.16667	17.8383	9.10667	5.31833	0.42253
TKC05	37.555	30.6017	19.4833	3.26625	4	7.28833	4.32833	3.08167	0.50891
TKC06	34.0833	28.0217	15.49	3.23667	4	5.35	2.72333	1.70167	0.41573
TKC07	37.0983	39.9267	33.9433	3.89417	8.83333	14.0983	5.965	3.05333	0.35307
TKD01	35.5983	35.8683	25.2417	2.96958	6.33333	11.275	6.98667	4.565	0.5541
TKD02	40.1533	41.57	39.1683	2.97292	10.3333	21.01	10.6717	6.34167	0.46319
TKD03	32.0683	31.8017	21.075	2.60125	5.83333	9.68	5.525	3.375	0.50073
TKD04	39.93	36.5617	30.06	3.6125	6.83333	14.015	7.38167	5.02833	0.47238
TKD05	33.1117	32.65	19.6167	3.56542	3.16667	7.14	NA	NA	NA
TKD06	NA	NA	NA	NA	NA	NA	7.27167	4.51167	0.48152
TKD07	35.185	39.1917	33.7017	4.89	4.16667	10.455	5.945	3.38833	0.50045
TKD08	39.4117	38.2933	32.46	3.02833	9.66667	13.96	7.53	4.74333	0.46242
TKD09	29.03	29.2217	15.185	2.9475	3.33333	5.71	2.79333	1.565	0.4186
TKD10	33.4667	34.0567	22.36	3.17875	5.16667	9.625	6.005	3.745	0.50496
TKD11	NA	NA	NA	NA	NA	NA	NA	NA	NA
TKD12	32.9	32.3483	19.99	3.15	5.16667	7.935	4.36667	2.82	0.44502
TKD13	41.57	40.7567	37.7167	3.76042	9	17.4333	10.9017	6.72333	0.50636
TKD14	37.015	38.0817	32.2567	4.28542	9.16667	11.235	7.845	4.77833	0.50729
TKD15	32.7933	34.3433	21.25	3.73792	4.16667	8.28167	5.26	3.66167	0.50734
TKD16	41.985	41.3433	42.24	3.94833	8.66667	17.3517	7.19667	4.02667	0.38585
TKE01	36.26	33.6883	24.1467	2.8125	5.5	10.9567	6.23667	3.34833	0.49947
TKE02	33.26	31.4617	18.73	3.21083	3.33333	7.785	4.39333	2.63667	0.48115
TKE03	35.4333	34.2317	21.1483	3.34875	5.33333	8.46833	5.01333	3.04833	0.50764
TKE04	38.2817	35.6483	28.2433	3.33875	6.83333	12.8467	6.27833	3.63333	0.50443
TKE05	NA	NA	NA	NA	NA	NA	NA	NA	NA
TKE06	39.41	37.9517	34.11	3.61083	5.66667	15.24	8.50167	4.37333	0.43915
TKE07	NA	NA	NA	NA	NA	NA	NA	NA	NA
TKE08	28.5983	27.235	14.755	2.87458	3	6.10833	3.13333	1.69667	0.50642
TKE09	40.4083	40.565	36.16	3.29375	8.16667	17.8117	7.93	3.61333	0.404247
TKE10	37.04	33.2367	22.8283	2.76542	6.5	10.11	6.37	4.25667	0.56914
TKE11	43.3133	36.4617	29.7583	3.55583	4.5	12.5083	6.48333	3.96333	0.50958
TKE12	41.2767	36.275	30.186	3.46875	5.16667	12.63	7.97167	4.67167	0.48691
TKE13	36.6817	32.2883	20.7	3.4375	3.33333	8.75167	5.59667	3.37833	0.53844
TKE14	34.7617	31.705	19.9	4.44917	4	6.79167	4.39667	2.79667	0.58018
TKE15	35.8717	26.8633	16.3517	3.22958	3	7.02667	2.995	1.63333	0.46617
TKE16	NA	NA	NA	NA	NA	NA	NA	NA	NA
TKE17	28.4133	29.345	15.1683	3.47542	3.5	5.56333	2.65167	1.5	0.41158
TKE18	NA	NA	NA	NA	NA	NA	NA	NA	NA
TKE19	41.2383	40.8667	37.465	4.7325	8.16667	11.1683	5.81167	2.97167	0.45601
TKE20	33.78	34.7017	23.7283	3.53583	4.66667	9.04	4.81667	2.925	0.46485
TKE21	32.8983	33.0767	23.6033	5.09542	2	5.48667	6.00417	3.25667	0.41839
TKE22	44.23	34.615	25.745	3.65708	6.83333	11.0433	5.34667	2.88667	0.41716
TKE23	35.4817	34.51	20.7733	2.8825	5.5	9.21	2.93333	2.77167	0.44372
TKE24	37.1333	35.085	25.0133	3.2825	6.5	12.1733	6.70333	4.13333	0.50431
TKE25	40.3417	36.15	31.045	3.66708	9.33333	12.2333	6.65667	4.035	0.44062
TKE26	37.5967	36.9283	27.3833	3.78625	8.5	10.7533	3.15	2.68833	0.47535
TKE27	34.2283	38.12	28.69	3.96958	6	12.6217	5.89667	3.21167	0.45711
TKE28	39.9217	32.595	22.7417	3.0925	4.5	9.38333	5.26833	2.75	0.54412
TKF01	36.2933	26.9317	15.8083	3.26833	2.66667	6.80667	3.62667	2.08667	0.45427
TKF02	46.5117	38.31	36.115	3.36625	7	16.495	10.055	6.58	0.51036
TKF03	39.4633	31.9633	22.7133	3.43292	3.83333	9.215	5.54167	3.90167	0.54416
TKF04	35.46	29.2867	19.155	2.66917	4.66667	8.81	4.28333	2.8	0.47604
TKF05	28.6933	31.2317	18.175	3.7575	4.16667	6.78	3.65167	2.025	0.44719
TKG01	37.115	35.7	26.795	4.40917	4.5	10.3167	5.76333	3.735	0.48833
TKG02	40.93	38.2617	37.0833	3.74875	6.83333	14.1483	7.89	4.93167	0.4646
TKG03	38.9367	37.9367	30.7983	2.80917	8.33333	15.66	7.94167	4.76833	0.48261
TKG04	33.3533	35.0417	25.085	3.55292	5.33333	9.01333	6.31833	4.38833	0.53563
TKG05	37.965	37.0083	29.09	3.66292	5	14.9383	7.51	4.74	0.44708
TKG06	33.9183	33.7817	24.8317	2.5425	6.66667	11.815	6.445	3.67333	0.46924
TKG07	33.2942	33.0342	21.9383	3.22813	6.58333	8.74917	5.1375	3.4625	0.52663
TKG08	33.1367	31.12	18.2483	3.28458	5	7.11167	4.03333	2.535	0.48408
TKG09	35.075	34.5767	24.9567	3.14083	4.5	10.0917	4.93333	3.08333	0.42346
TKG10	34.8917	36.25	26.6967	4.18	4.5	7.92333	5.035	3.22833	0.48716
TKG11	32.3183	29.555	16.9567	2.69417	3.66667	6.5	4.41	3.14	0.55854
TKG12	36.47	35.41	26.0883	3.48958	6.83333	11.1633	5.76833	2.90167	0.48129
TKG13	40.4533	38.99	34.9233	3.37792	5.5	15.24	8.25167	4.78	0.48936
TKG14	32.1617	34.8583	21.3617	3.26667	7.33333	8.235	4.15333	2.66	0.46144
TKG15	38.8317	36.7267	27.3367	3.71375	6.66667	13.7267	6.62333	4.31333	0.40636
TKG16	36.57	36.9017	29.655	3.81542	5.5	12.1683	4.8	2.64333	0.39194
TKH01	31.68	33.5	20.8	3.88333	3.33333	7.28	1.79167	1.06833	0.41287
TKH02	35.01	32.77	20.5383	3.83458	6.83333	8.08333	4.18667	2.785	0.47005
TKH03	40.365	40.8733	40.455	3.74	6	15.9933	9.44167	5.66333	0.493
TKH04	NA	NA	NA	NA	NA	NA	NA	NA	NA
TKH05	40.9233	38.7133	33.3083	3.655	5.33333	15.5833	8.15167	5.08167	0.48617
TKH06	32.5583	30.5117	17.1717	3.39542	5.83333	6.84	3.55667	2.39	0.441915
TKH07	27.085	29.0783	13.9	4.28125	2	3.96333	2.28667	1.25	0.50502
TKI01	31.195	31.4283	18.935	3.46833	4.83333	7.38167	4.24167	2.89833	0.50289
TKI02	37.5017	37.9583	29.7883	3.43583	6.66667	12.345	5.49167	3.585	0.41268
TKI03	NA	NA	NA	NA	NA	NA	NA	NA	NA
TKI04	NA	NA	NA	NA	NA	NA	NA	NA	NA
TKI05	39.5667	35.6833	28.3917	3.4525	7.5	12.1933	7.20333	4.175	0.55008
TKI06	35.3017	36.4167	30.28	3.93125	3.83333	10.9117	6.81333	4.79167	0.52804
TKI07	37.64	35.2	26.065	2.96792	6.33333	10.768	4.96167	2.695	0.43468
TKI08	34.6733	32.3683	19.8083	3.45958	6.16667	8.18833	5.155	3.42667	0.50081
TKI09	44.0183	39.3417	41.1283	3.33542	5.33333	16.545	8.28833	4.99333	0.42508
TKI10	NA	NA	NA	NA	NA	NA	NA	NA	NA
TKI11	NA	NA	NA	NA	NA	NA	NA	NA	NA
TKI12	40.49	40.1167	40.835	3.95083	6.16667	15.865	8.97	5.435	0.47035
TKI13	40.6317	44.665	44.2733	4.60542	9.33333	18.105	9.32167	4.97667	0.47821
TKI14	31.9317	32.3217	19.9433	3.95375	4	6.54167	4.16833	2.00667	0.53581
TKI15	33.655	36.1183	24.8717	4.3575	4	8.19833	4.525	2.15667	0.41785
TKI16	30.7433	28.505	15.42	2.54042	3.33333	5.83667	2.56833	1.425	0.46931
TKJ01	38.3967	36.0733	28.2283	3.45306	4.33333	13.08	6.95	4.79833	0.49287
TKJ02	34.4617	34.6733	24.075	3.755	5.16667	9.72	6.06833	3.69667	NA
TKJ03	42.155	37.815	35.1133	4.00625	3.83333	14.8967	6.48167	3.29167	0.41449
TKJ04	NA	NA	NA	NA	NA	NA	NA	NA	NA
TKJ05	36.5233	34.1717	25.2767	3.95125	6	10.3817	5.46167	3.65333	0.45853
TKJ06	36.9933	34.28	26.5617	4.72	3.66667	8.59333	4.42	2.09333	0.38827
TKK01	38.7417	40.435	37.645	4.6175	6.16667	12.2817	7.225	4.57	0.4684
TKK02	36.4817	34.6683	24.0083	3.08792	4.66667	11.4517	5.58667	3.62167	0.38808
TKK03	35.9717	37.7367	30.1483	4.07375	4.5	12.5	7.43833	4.685	0.55368
TKK04	38.5067	34.1883	25.6983	2.91	4.66667	12.4667	7.93667	4.85333	0.48897
TKK05	36.0683	31.1433	20.8367	3.34958	4.83333	8.315	4.90833	2.84667	0.508065
TKK06	38.3683	38.985	36.2033	4.25625	9	18.6233	5.86167	3.38667	0.34895
TKK07	NA	NA	NA	NA	NA	NA	NA	NA	NA
TKK08	33.5	35.9383	25.4	4.14167	4.66667	9.98167	6.61833	4.46167	0.50207
TKK09	35.53	33.5817	23.2417	2.65708	7	11.0417	5.45333	3.21833	0.44405
TKK10	NA	NA	NA	NA	NA	NA	NA	NA	NA
TKK11	40.8667	40.7083	40.97	4.88583	7.33333	14.4017	8.27333	5.20167	0.48919
TKK12	31.285	32.6383	17.6367	2.64208	5.16667	7.52	3.66667	1.99333	0.425
TKK13	35.6383	31.115	19.4883	2.97208	5.5	8.13333	3.27667	1.91833	0.43166
TKL01	32.3317	36.1017	22.495	3.25125	8.33333	9.83	4.95833	3.17	0.46455
TKL02	31.9767	30.2017	16.945	2.7975	4.33333	7.42333	3.40667	2.07	0.39228
TKL03	NA	NA	NA	NA	NA	NA	NA	NA	NA
TKL04	39.65	37.9183	32.76	4.14542	5.83333	13.58	6.28667	3.63	0.44359
TKL05	33.2883	31.6767	20.9617	2.65625	6.16667	8.895	4.59	2.83167	0.50942
TKL06	31.5267	34.96	23.545	3.46417	5.33333	8.82167	4.245	2.30167	0.46105
TKM01	36.2883	36.7	25.8567	3.10583	5.33333	12.51	5.54	2.77333	0.37517
TKM02	39.91	38.975	33.7	3.73708	10.8333	16.4167	10.055	5.53833	0.52253
TKM03	NA	NA	NA	NA	NA	NA	NA	NA	NA
TKM04	44.93	44.45	51.3683	4.03958	7.33333	20.3917	NA	NA	NA
TKM05	36.7583	39.385	33.52	4.4325	4.16667	11.62	4.79	2.06333	0.30922
TKM06	39.8917	36.4517	29.5967	3.75042	6.66667	12.5617	6.51167	3.94833	0.46812
TKM07	32.7833	32.2017	20.4633	2.81042	6.16667	8.575	5.11333	3.59167	0.51931
TKM08	35.895	34.7483	24.3833	3.135	7	10.7183	6.30833	4.07	0.49909
TKN01	34.6967	33.2067	20.1117	3.36333	3	8.55833	4.38333	3.10667	0.4951
TKN02	33.5883	33.69	22.4017	3.27917	4.16667	9.66333	4.87833	2.94	0.45498
TKN03	39.0433	42.2117	39.58	4.00042	7.33333	17.35	9.26	5.92833	0.47024
TKN04	40.645	39.0117	31.0367	3.53417	6.16667	12.53	5.975	3.66	0.46727
TKN05	32.3567	30.795	18.3517	3.23	3.5	8.02833	3.83333	2.30167	0.44982
TKN06	43.3117	36.045	30.3017	4.38042	5.16667	11.5767	5.89833	3.50333	0.44687
TKN07	41.1267	37.0617	31.685	3.49917	5	14.2783	5.58667	2.615	0.38265
TKN08	38.0967	39.7883	31.8083	3.97	8.33333	13.4133	7.59833	4.26333	0.49322
TKO01	36.2833	33.0533	21.9217	1.80792	5	11.2717	4.00167	4.71167	0.52327
TKO02	38.9283	39.395	36.3567	3.83792	7.5	16.935	10.4067	7.13333	0.51787
TKO03	38.04	41.8267	39.755	3.98292	7	18.7033	10.9167	7.24	0.5079
TKO04	NA	NA	NA	NA	NA	NA	NA	NA	NA
TKO05	35.4483	39.5483	31.7583	3.48	6	15.825	8.08167	5.235	0.48261
TKO06	42.7075	42.3375	43.2525	3.25458	6.5	20.4967	9.82333	5.81667	0.433365
TKO07	32.455	34.0367	22.5133	2.88417	5	9.42167	4.71833	2.77667	0.43222
TKO08	33.4917	30.8883	19.86	3.21708	3.33333	7.995	4.83333	3.14667	0.48962
TKO09	NA	NA	NA	NA	NA	NA	NA	NA	NA
TKO10	37.86	36.4383	28.6133	3.58792	6.16667	11.0767	6.68667	3.93	0.5093
TKO11	33.0233	33.84	23.4867	3.45167	4	7.645	2.36667	1.42	0.36498
TKO12	NA	NA	NA	NA	NA	NA	NA	NA	NA
TKO13	29.9933	28.3083	13.6783	3.38333	3.16667	5.58	3.41167	2.39	0.52444
TKO14	35.29	38.2467	29.5567	3.2975	5.66667	13.5133	3.50167	2.205	0.41086
TKP01	32.1317	30.44	18.8867	4.2625	2.16667	5.18833	2.70667	1.47333	0.42788
TKP02	33.1667	36.3883	25.83	3.96958	5	9.68	6.15833	3.90833	0.49516
TKP03	35.25	37.6617	27.9333	4.56042	5.83333	9.85667	5.63	3.43833	0.47376
TKP04	NA	NA	NA	NA	NA	NA	NA	NA	NA
TKP05	35.1	27.3	21.2483	3.60083	4.5	8.62167	4.89	2.21	0.53044
TKP06	30.3467	30.8867	16.9483	3.57375	3.83333	5.38167	2.70333	1.31833	0.40742
TKP07	40.5617	40.4283	38.7433	4.58208	8.33333	15.9717	9.38	5.94667	0.49472
TKQ02	31.8317	30.965	17.77	2.84167	2.83333	6.59167	4.075	2.54667	0.52653
TKQ03	38.1783	38.8483	32.0283	4.06708	7.33333	14.2167	8.475	5.47	0.5037
TKQ04	33.12	30.46	17.73	3.07083	2.33333	6.04333	1.75	0.948333	0.51653
TKQ05	37.2833	39.0383	34.1217	3.47667	5.33333	14.0133	7.66	4.63	0.49689
TKQ06	41.6983	39.785	38.435	3.72792	5.83333	14.6233	8.40333	5.18333	0.47096
TKQ07	NA	NA	NA	NA	NA	NA	10.06	6.24667	0.48188
TKQ08	36.5283	37.2267	28.4567	4.21583	5.66667	10.3067	5.74333	3.23167	0.46597
TKQ09	37.345	35.465	26.4817	4.34167	6.5	9.05167	4.86	2.62333	0.4668
TKQ10	45.4833	40.5867	41.8833	3.93125	6.16667	19	NA	NA	0.40578
TKQ11	34.6633	35.0533	25.48	4.78667	4.5	7.25167	4.49167	2.92167	0.49652
TKQ12	34.2233	34.0783	23.235	4.21083	3.33333	6.91	3.46833	1.86167	0.42911
TKR01	29.8367	30.9533	17.5167	3.53556	4	6.49667	2.19333	1.52833	0.52329
TKR02	34.5167	33.5267	22.0533	3.37583	4.33333	9.18	2.78667	1.83667	0.4725
TKR03	35.4567	32.5567	21.1367	3.59875	5.33333	8.46833	5.36	3.30833	0.51551
TKR04	33.5017	36.6317	27.0483	4.21292	5.5	10.9317	5.42	3.85167	0.46133
TKR05	40.325	39.7583	35.195	3.52958	5.5	15.4067	8.78	5.49	NA
TKR06	37.7533	34.6533	24.0167	3.72708	6.33333	10.8233	4.52667	2.645	0.39485
TKR07	36.26	37.89	29.7633	4.21958	4	10.8483	6.68667	3.92833	0.51097
TKR08	37.49	38.8933	31.27	2.87708	7.5	16.98	8.53167	5.20333	0.55166
TKR09	30.6317	33.2433	18.935	3.76833	5	7.605	4.82667	3.08333	0.52413
TKR10	NA	NA	NA	NA	NA	NA	NA	NA	NA
TKR11	31.33	36.4133	24.7133	4.26167	4.16667	8.67667	5.13	3.02	0.46862
TKR12	36.0983	39.98	34.4483	4.29542	5.5	12.125	6.69667	4.84333	0.48215
TKR13	36.055	33.755	24.4683	3.30875	4.5	9.35833	5.28	3.23667	0.42348
TKS01	43.44	37.3867	34.2683	4.87625	4	13.5133	7.105	4.29167	0.4205
TKS02	41.3283	36.0883	30.2133	4.29917	5	11.495	5.89	3.72333	0.45082
TKS03	36.4717	33.2733	23.07	3.69583	4.66667	9.16667	5.275	3.28667	0.49448
TKS04	36.2733	37.4517	29.9767	4.05917	5.83333	13.2133	6.87	3.74667	0.47913
TKS05	36.7883	35.1983	25.6417	2.75083	6.83333	13.9317	6.11333	3.71333	0.43411
TKS06	37.75	42.2583	38.2283	2.95458	7	19.1867	8.84	4.29833	0.42419
TKS07	40.61	35.4433	26.9733	2.55333	6	14.0183	7.99167	4.665	0.50951
TKS08	NA	NA	NA	NA	NA	NA	NA	NA	NA
TKS09	45.24	36.165	30.31	3.08292	7	15.5067	7.44833	4.05833	0.4291
TKS10	39.0217	39.7883	36.11	3.74208	8.33333	15.9283	9.17	5.56833	0.49097
TKS11	40.0983	36.4133	28.025	3.32625	6.66667	13.2933	6.85333	3.93833	0.43786
TKS12	44.8133	42.6467	42.4383	4.28417	7.83333	17.215	8.495	5.03167	0.4711
TKS13	31.635	35.8467	22.3517	3.73667	6.16667	9.275	5.28	3.42667	0.44711
TKS14	36.4467	30.0133	19.0683	2.79417	5	9.28	4.67833	2.905	0.44336
TKS15	35.89	31.2667	20.085	2.925	6.83333	7.03167	3.685	1.87833	0.42623
TKS16	35.0067	30.8833	18.035	2.96458	3.83333	7.57333	3.46833	1.92667	0.43299
TKS17	NA	NA	NA	NA	NA	NA	NA	NA	NA
TKS18	35.2733	33.2767	22.67	3.745	9.83333	8.8	5.04333	2.57667	0.50421
TKS19	29.3667	26.8217	12.815	2.33708	2.33333	4.195	2.685	1.685	0.53327
TKS20	46.9	36.555	32.9767	3.75625	6.33333	13.6783	7.625	4.25333	0.3569
TKS21	36.2717	31.8067	21.2317	3.39792	5	8.57333	4.92667	2.92167	0.45172
TKS22	36.7083	34.2467	24.5267	2.88458	6	11.7783	5.60667	3.56833	0.42373
TKS23	39.8317	42.99	46.7033	4.28667	6	19.2817	7.77667	4.79	0.40528
TKS24	41.1233	38.2067	33.6283	3.44542	6.66667	16.0967	7.915	4.655	0.39641
TKS25	35.6283	32.99	21.8683	3.69542	4.33333	8.82833	4.865	3.28333	0.48803
TKS26	35.4383	31.17	20.8367	3.08458	3.5	7.975	4.73667	2.79167	0.50036
TKS27	43.4883	36.7433	26.3083	2.85625	6.5	13.0233	7.51667	4.37	0.50885
TKS28	34.06	32.7267	19.6483	4.08083	4.83333	5.66	3.26667	1.95167	0.4992
TKS29	NA	NA	NA	NA	NA	NA	NA	NA	NA
TKT01	39.2283	35.9783	27.17	2.54917	7	12.525	5.12333	2.81333	0.35966
TKT02	37.9683	33.5967	24.225	3.45875	6.16667	10.1817	4.01667	2.23333	0.36346
TKT03	31.235	28.465	15.82	2.6275	5.16667	5.61667	2.225	1.01	0.32846
TKT04	32.5883	36.4333	24.635	3.03542	9.16667	11.86	5.90167	3.63167	0.43755
TKT05	39.615	35.8567	30.1883	2.92042	6.33333	14.6717	7.89667	4.56667	0.46583
TKT06	31.675	34.7383	20.8667	4.37042	3.83333	6.87167	4.31	2.725	0.50077
TKT07	30.1183	31.6333	18.1083	3.65167	4.66667	6.25667	3.93667	2.625	0.50246
TKT08	34.6983	34.6217	24.005	3.775	6	9.22667	4.73333	2.90167	0.47503
TKT09	36.445	34.14	26.2067	3.28	5.66667	9.57833	5.195	2.86833	0.50893
TKT10	39.0183	36.515	29.1617	3.55333	4.33333	12.5467	5.2	3.075	NA
TKT11	38.235	34.4817	27.09	3.80958	3.83333	10.655	5.28833	2.66	0.41794
TKT12	31.0483	34.9583	23.8617	3.65	5.16667	9.21833	5.015	3.14333	0.48732
TKT13	32.5217	32.8117	21.17	2.55667	8	10.2267	5.44167	3.34667	0.47172
TKT14	NA	NA	NA	NA	NA	NA	NA	NA	NA
TKT15	39.0767	36.8767	31.6533	3.80792	8	14.015	7.53833	4.52	0.45241
TKT16	31.425	31.7033	18.4067	2.22333	6.33333	8.545	4.68333	2.99	0.48985
TKT17	46.405	41.1317	42.7283	4.00417	6.16667	17.65	8.325	4.055	0.36597
TKT18	31.8417	36.0117	24.2333	3.97125	6.16667	9.33667	4.72167	2.84167	0.46561
TKT19	29.2917	32.9633	17.6217	4.00583	3.66667	5.33167	3.175	1.88167	0.52255
TKT20	29.58	27.8667	15.7767	3.02333	7.33333	5.06	1.37333	0.868333	0.5408
TKT21	37.6983	38.9433	31.4617	3.22417	6.5	15.8017	7.41333	4.23333	0.43314
TKT22	30.39	32.4467	19.0533	3.36542	3.33333	7.23167	4.21167	2.48167	0.52452
TKU01	31.445	31.7817	18.2183	3.77875	4.16667	6.185	5.105	1.85167	0.42821
TKU02	35.73	32.6217	21.3883	3.5825	2.83333	6.93833	4.40167	2.715	0.46542
TKU03	NA	NA	NA	NA	NA	NA	NA	NA	NA
TKU04	41.725	41.6917	37.74	4.52542	6.33333	12.9867	7.07	3.96	0.4806
TKU05	38.1567	35.8467	28.755	3.7975	4.66667	12.0017	5.93167	2.91833	0.49678
TKU06	33.61	35.9233	25.4533	2.96125	6.16667	10.5	6.555	3.95833	0.4604
TKU07	31.0683	28.08	14.6433	2.88167	2.66667	6.04667	3.525	2.18	0.50152
TKU08	30.715	33.2483	20.7533	3.71375	3.83333	7.38	3.915	2.8	0.42735
TKU09	32.8867	32.125	19.3883	2.81542	4.5	5.955	3.12167	1.11333	0.34703
TKU10	37.42	36.0617	27.1983	4.03792	5.16667	10.5983	6.64667	3.99167	0.45644
TKU11	45.6133	37.5267	41.22	4.04417	4.66667	14.34	7.12167	3.62333	0.38678
TKU12	41.1667	35.9817	29.5083	5.2	4.33333	8.36167	4.37167	2.29833	0.45533
TKU13	35.2017	34.6783	24.06	4.17667	6.16667	8.69	4.83833	2.90667	0.45746
TKU14	33.53	33.5967	23.1233	3.62917	5.33333	8.77333	4.11167	2.36667	0.44422
TKU15	33.8317	33.6433	21.5083	4.64167	3.16667	6.85333	4.49333	3.07333	0.5247
TKV01	39.58	38.1217	32.8333	2.77708	5.33333	13.965	8.08333	4.91167	0.51166
TKV02	38.1133	30.9567	19.4283	3.3575	4.33333	6.77	3.50167	1.92167	0.48589
TKV03	44.255	39.325	37.7833	4.0775	5.33333	14.44	9.26333	4.41833	0.51806
TKV04	37	34.555	24.44	4.43458	4.66667	8.95833	4.565	3.25167	0.49953
TKV05	43.9467	39.5317	36.6467	4.00167	5.83333	14.9417	9.06833	5.22167	0.52934
TKV06	45.2767	38.1233	33.9517	4.12125	6.16667	13.3283	8.07	4.645	0.54587
TKV07	40.0367	41.0183	36.5483	4.15667	5	15.2983	7.05333	4.03167	0.45498
TKV08	35.655	35.69	28.24	3.26167	6.33333	14.0333	7.375	4.23167	0.45386
TKV09	34.6867	28.1517	20.4733	3.64167	3	6.3	3.715	2.02667	0.45618
TKV10	33.865	34.605	23.1567	3.33292	4.16667	8.28667	4.63333	2.415	0.43275
TKV11	30.6483	32.9267	20.5067	3.76542	5.33333	6.51667	3.40833	1.815	0.45584
TKV12	43.4983	39.9783	40.6817	3.01083	6.16667	19.0467	8.88167	4.75	0.44755
TKV13	35.8583	35.4183	25.525	3.70917	2.66667	8.73667	4.72667	2.6	0.49536
TKV14	39.1583	38.445	34.945	4.575	6	12.6383	6.83	3.535	0.41489
TKV15	42.52	42.0617	41.92	5.0575	10.5	17.21	10.11	5.45667	0.52443
TKV16	38.4633	41.5717	37.815	4.19708	12.1667	15.33	7.95	4.515	0.43988
TKV17	38.2	36.235	27.8483	3.60458	3.5	11.2833	7.17167	4.66167	0.47849
TKV18	37.3333	34.4367	24.4967	4.04917	4.33333	7.99333	3.69667	2.13167	0.4219
TKV19	35.3133	33.865	22.2167	3.2625	8.83333	9.92667	5.23333	3.41167	0.49508
TKV20	45.9067	40.9117	39.9533	4.07958	5.66667	17.515	9.49833	5.90667	0.49878
TKV21	34.415	33.1183	21.225	3.00542	5.5	8.07	3.79333	2.24167	0.38447
TKW01	33.2117	33.895	21.735	2.92333	6	9.005	4.91167	3.34167	NA
TKW02	32.36	31.2067	19.415	3.51792	4	7.06	4.21667	2.68667	0.50471
TKW03	NA	NA	NA	NA	NA	NA	NA	NA	NA
TKW04	37.9767	32.7767	23.7658	2.5275	3.41667	10.9242	5.69258	3.35333	0.48674
TKW05	33.1	34.0883	22.31	4.295	3	11.845	3.82667	2.17667	0.47687
TKW06	26.5233	28.0917	12.1767	3.86042	1.83333	2.775	1.69667	0.995	0.50345
TKW07	33.05	33.695	21.7933	3.67167	3.66667	8.80333	4.38167	2.485	0.44015
TKX01	NA	NA	NA	NA	NA	NA	NA	NA	NA
TKX02	36.9533	32.8867	22.5317	3.58417	3.66667	8.54	4.57333	3.02333	0.46028
TKX03	35.3383	34.1533	23.5833	3.98542	3.16667	8.775	5.60667	3.22833	0.47684
TKX05	43.0183	34.6267	29.495	4.00833	3.5	11.65	6.66667	3.84333	0.46056
TKX06	33.4967	35.5717	23.2133	3.68042	4.33333	9.37167	4.16833	2.48167	0.41877
TKX07	34.48	35.0233	25.9617	5.11375	4.66667	7.98667	4.76667	2.92167	0.49102
TKX08	30.7083	30.0017	17.745	2.75833	6	6.44167	3.45167	1.86333	0.42245
TKX09	35.515	34.9433	23.01	2.7	6.5	11.8	6.33667	3.81	0.45286
TKX10	30.2217	29.575	16.0117	2.96917	3.33333	6.31833	3.64833	2.13167	0.45364
TKX11	38.465	39.0217	33.995	4.34958	4.83333	10.3533	6.49833	4.03333	0.49517
TKY01	36.5	34.6183	24.475	2.71292	4	11.1333	6.44667	4.30833	0.48662
TKY02	29.3867	40.7533	34.66	3.18875	7.33333	15.1583	8.35833	5.075	0.51362
TKY03	34.675	35.7233	24.72	3.5475	7	9.915	5.32833	2.96167	0.47317
TKY04	NA	NA	NA	NA	NA	NA	NA	NA	NA
TKY05	42.0367	36.4133	29.2217	3.69125	6	11.1467	6.26833	3.89333	0.45777
TKY06	34.2867	34.8883	28.98	4.02458	5.33333	10.53	5.03167	2.575	0.42412
TKY07	38.52	37.9733	31.4617	3.19125	7	14.4117	6.82167	3.63	0.41411
TKY08	NA	NA	NA	NA	NA	NA	NA	NA	NA
TKY09	34.7033	37.155	28.42	4.09583	6.16667	9.29833	5.48833	3.27333	0.49541
TKY10	38.9017	37.0233	28.1033	4.45833	4.66667	11.2133	6.305	3.85833	0.46006
TKY11	39.8367	39.79	36.18	3.82542	6.33333	18.01	8.935	5.27833	NA
TKY12	33.89	33.245	22.1467	4.69333	4.16667	5.9	3.76667	2.605	0.50837

## Sheet: 2021
Individual ID	Fruit height /mm	Fruit width /mm	Fruit weight /g	Pericarp thickness /mm	Number of seeds	Fresh weight of seeds /g	Dry weight of seeds /g	Seed kernel dry weight /g	Oil content of dried kernels
TKA01	35.2517	35.4467	25.3167	2.285	7.66667	12.5233	4.87	2.36167	0.26654
TKA02	NA	NA	NA	NA	NA	NA	NA	NA	NA
TKA03	34.245	35.4033	24.5983	3.20875	7	9.885	4.74333	3.185	0.42396
TKA04	NA	NA	NA	NA	NA	NA	NA	NA	NA
TKA05	36.0317	36.2833	27.02	1.76208	7.66667	14.0183	7.01167	4.04667	0.44165
TKB01	35.4767	41.215	35.41	3.12958	9.33333	14.925	6.86667	3.93167	0.34092
TKB02	40.0283	37.425	29.2567	3.22333	8.83333	12.56	4.14833	2.435	0.23372
TKB03	38.4717	36.8033	29.0333	2.70208	7.66667	14.2367	7.45	5.33667	0.45403
TKB04	42.4017	46.575	51.8233	3.48	14.8333	24.0283	7.54333	3.825	0.27075
TKB05	34.4333	34.9533	24.06	3.18583	5.33333	9.625	5.145	3.14	0.41753
TKB06	39.14	34.2883	25.655	3.15208	6.16667	11.3367	6.70167	4.41833	0.43354
TKB07	41.8117	39.7767	36.3133	2.80792	7.66667	17.075	9.365	6.035	0.45257
TKB08	42.455	44.85	48.715	4.3925	11	20.1583	11.275	5.695	0.47255
TKB09	NA	NA	NA	NA	NA	NA	NA	NA	NA
TKB10	37.305	40.4683	36.1733	3.27208	9.16667	17.8967	10.05	6.32333	0.45808
TKB11	37.215	38.2517	32.385	2.63875	7	16.825	8.98667	5.78	0.4323
TKB12	34.67	42.875	36.4583	3.95667	6.66667	13.1	8.39833	5.57167	0.48433
TKB13	39.1167	37.1917	28.8383	2.15542	10.8333	13.375	6.69	4.065	0.41048
TKB14	NA	NA	NA	NA	NA	NA	NA	NA	NA
TKB15	NA	NA	NA	NA	NA	NA	NA	NA	NA
TKB16	35.3133	39.695	30.6417	3.92917	5.66667	11.3633	5.15	3.02667	0.36408
TKB17	39.025	37.19	30.5133	3.58667	4.16667	11.9933	6.73	4.05	0.43086
TKB18	34.1667	36.845	27.3233	3.5	6	10.595	4.94	2.975	0.40713
TKB19	43.86	41.1525	39.6367	2.95271	9.33333	17.2658	8.57667	5.37008	0.410735
TKB20	35.4117	31.9017	20.0867	2.44333	8.5	8.605	3.16167	1.45833	0.3535
TKB21	39.3717	36.37	26.665	3.41958	4.16667	9.795	3.55167	2.15333	0.40159
TKB22	40.5	40.8633	37.3833	2.21125	6	20.45	9.415	5.865	0.37497
TKB23	38.5417	39.4283	35.6567	2.88083	9.16667	16.9417	9.21	5.86167	0.42685
TKB24	35.8717	34.7917	23.7367	2.79083	6.5	10.5267	5.41667	3.205	0.43188
TKB25	32.9017	36.9383	27.2867	3.47667	7	10.6717	5.53333	3.65	0.432
TKB26	36.9133	42.4333	37.195	3.62167	14.1667	17.57	4.40667	1.95	0.11445
TKB27	44.865	38.7767	36.0833	3.24583	5.5	15.8483	7.02167	3.97	0.31295
TKB28	33.535	37.5217	24.2783	2.80583	10.1667	11.63	4.465	2.70667	0.28796
TKC01	NA	NA	NA	NA	NA	NA	NA	NA	NA
TKC02	33.4133	29.865	17.525	2.58	2.66667	7.12333	3.53833	2.04	0.39165
TKC03	41.4967	42.6367	43.2233	3.09875	7.66667	19.6283	8.61167	5.50167	0.30546
TKC04	41.54	41.15	39.3917	3.20667	7.66667	17.9133	8.62	5.4	0.35895
TKC05	39.99	33.2983	24.27	3.33958	5.16667	9.37667	4.81833	3.025	0.4386
TKC06	36.435	31.21	19.3667	2.595	5.5	8.63833	4.61833	3.24833	0.40238
TKC07	40.9883	40.7933	39.4783	3.55958	5.66667	18.1083	9.05333	5.35	0.39909
TKD01	34.755	37.3783	27.0817	2.71875	7	12.8567	6.35833	4.13167	0.4161
TKD02	36.6667	35.4517	28.28	2.62958	5.66667	13.8967	7.24	4.40833	0.41345
TKD03	28.5567	25.3417	9.91333	2.40292	5	3.39167	1.53	0.991667	0.40679
TKD04	38.63	40.3033	35.48	3.06667	8	17.54	8.93667	6.31	0.41671
TKD05	NA	NA	NA	NA	NA	NA	NA	NA	NA
TKD06	46.605	45.675	52.52	3.95042	11.5	22.54	10.75	6.62167	0.41864
TKD07	31.495	37.1033	27.3233	4.02458	4.83333	8.13167	4.13833	2.60333	0.41768
TKD08	38.9733	37.755	33.6433	3.06583	5.66667	13.63	8.09167	5.00333	0.45578
TKD09	NA	NA	NA	NA	NA	NA	NA	NA	NA
TKD10	29.805	33.5267	21.345	3.65375	6.33333	7.81	4.15833	2.7	0.4162
TKD11	34.5833	36.68	26.5433	3.1625	7.33333	10.8417	4.845	3.005	0.32329
TKD12	34.1233	37.3333	26.385	2.92208	8.5	11.32	6.45833	4.475	0.44519
TKD13	41.895	40.5483	35.5583	3.06792	6.66667	15.8	8.275	4.65833	0.43883
TKD14	31.5317	32.5117	19.8567	3.4325	7.83333	7.59667	3.75333	2.48333	0.39726
TKD15	31.925	34.33	21.805	3.66583	4	7.79667	4.89667	3.085	0.45369
TKD16	40.3033	40.9367	37.0883	2.83042	8.16667	16.1417	6.17167	3.87167	0.2973
TKE01	38.0117	37.8717	29.1433	2.84417	8.33333	13.8483	6.32833	3.9	0.34146
TKE02	36.4883	34.64	25.1317	3.01667	4.33333	10.52	6.31167	4.085	0.46991
TKE03	35.3617	33.5883	21.2633	2.68083	6	9.26833	5.90833	3.72667	0.52748
TKE04	39.625	36.4783	30.045	3.01042	6.16667	13.51	7.55833	4.93833	0.44398
TKE05	44.8867	41.27	40.0117	4.13125	8.83333	13.5133	6.18167	3.33333	0.33665
TKE06	39.9717	41.5383	38.2217	2.94792	8	18.6817	8.74833	4.42333	0.32698
TKE07	40.1333	36.3467	28.4683	3.47208	8.16667	10.7333	4.76	2.92167	0.35018
TKE08	28.5983	27.235	14.755	2.87458	3	6.10833	3.13333	1.695	0.50642
TKE09	NA	NA	NA	NA	NA	NA	NA	NA	NA
TKE10	40.0767	33.4967	24.335	2.34458	4.5	11.1983	7.02	4.51333	0.52198
TKE11	40.9133	34.91	26.795	2.98875	3.66667	10.4233	6.015	4.01667	0.49311
TKE12	38.9683	35.8983	29.17	2.7925	4.33333	12.6217	7.77833	4.83833	0.4767
TKE13	39.2125	37.1842	28.6017	2.82542	5.41667	12.465	8.01083	5.17417	0.47833
TKE14	34.38	33.9083	21.3717	3.505	4.33333	8.125	5.18833	3.51167	0.51165
TKE15	39.015	33.5717	24.3783	3.08917	3.33333	10.5233	5.15167	3.31833	0.42538
TKE16	40.7333	39.3217	34.0383	4.32375	5	11.3933	6.53333	3.71167	0.46177
TKE17	33.9283	36.435	24.6367	3.18417	5.16667	10.11	5.15333	3.035	0.36845
TKE18	40.15	36.1083	26.7833	3.22583	10.3333	10.6617	4.83	2.82167	0.38239
TKE19	NA	NA	NA	NA	NA	NA	NA	NA	NA
TKE20	35.425	37.3117	30.2017	3.15708	7.66667	11.585	5.31167	3.25833	0.36237
TKE21	36.2583	40.9033	37.67	4.82083	3.16667	10.7117	5.76833	3.32667	0.38704
TKE22	44.3317	36.9283	28.845	3.19042	8.5	12.435	5.115	2.64167	0.26612
TKE23	35.74	32.3033	21.815	2.75875	2.83333	8.925	4.87333	3.30667	0.4189
TKE24	36.7783	35.0033	23.6767	2.61875	4.66667	10.9083	6.50667	4.17833	0.46763
TKE25	35.3683	33.5633	22.425	2.73333	5.33333	9.045	4.87333	3.24833	0.3771
TKE26	41.745	40.7017	37.8983	3.40708	6	16.385	9.96167	6.38167	0.51512
TKE27	37.535	43.4933	40.105	3.64375	7.83333	16.6967	7.90333	4.79333	0.43325
TKE28	40.4283	36.58	27.9383	3.63042	7.66667	11.2767	5.405	3.21333	0.40555
TKF01	36.0267	29.695	17.1417	2.89708	2.83333	6.77333	3.68833	2.30333	0.3959
TKF02	46.0833	38.465	37.8583	2.81542	8.5	16.0867	7.61667	4.48333	0.40027
TKF03	41.145	38.65	31.4283	3.93292	5.16667	12.6733	6.035	3.92167	0.40412
TKF04	38.6017	37.5583	30.0633	2.05792	6.83333	16.9017	7.92833	5.20833	0.37011
TKF05	35.4917	38.445	31.3567	2.96583	5.66667	13.3733	7.525	4.45833	0.4116
TKG01	36.8617	33.93	22.69	2.53792	3.33333	10.105	5.66167	3.51333	0.47262
TKG02	41.2167	41.5133	41.2267	3.64667	9.66667	15.4117	7.21833	4.33	0.40144
TKG03	39.115	39.7533	33.9183	3.09583	8.5	16.81	9.64833	6.30167	0.40762
TKG04	32.582	34.696	22.596	3.5855	5.4	8.544	6.31833	4.38833	0.53563
TKG05	42.2783	41.97	40.9017	3.10208	6.5	20.1933	12.7533	8.36	0.44707
TKG06	39.79	38.4917	31.5633	2.6775	8	14.7233	8.03	4.535	0.41315
TKG07	41.4083	32.935	22.7267	2.2275	4.33333	11.9233	7.18333	4.73167	0.45665
TKG08	NA	NA	NA	NA	NA	NA	NA	NA	NA
TKG09	38.42	32.3467	25.9667	3.26	3.66667	10.0833	5.28333	3.14667	0.42067
TKG10	37.2067	41.9083	34.1833	5.24917	5	9.89833	6.21167	4.18167	0.47642
TKG11	37.2167	35.655	26.7383	2.71875	4.66667	11.01	6.47333	4.54333	0.47237
TKG12	38.0467	34.0833	24.2667	2.61208	4.5	10.405	5.68333	3.79	0.39619
TKG13	38.0983	39.2817	35.095	2.70375	7.66667	17.2733	7.59	4.69667	0.3233
TKG14	NA	NA	NA	NA	NA	NA	NA	NA	NA
TKG15	37.4133	35.2083	26.055	2.39292	6	14.4967	7.85667	5.42167	0.42658
TKG16	40.9	40.675	37.64	3.48167	7.66667	15.33	6.86333	4.00833	0.36331
TKH01	NA	NA	NA	NA	NA	NA	NA	NA	NA
TKH02	NA	NA	NA	NA	NA	NA	NA	NA	NA
TKH03	39.7367	41.3667	37.9117	4.13125	8.16667	14.255	6.9	4.265	0.41234
TKH04	33.6833	34.3383	22.7833	2.93458	4.5	9.72167	4.88333	3.17667	0.41584
TKH05	36.325	36.3983	26.2167	2.95333	5.33333	11.33	4.40667	2.37167	0.31331
TKH06	32.4367	29.0117	13.815	2.3625	3.16667	6.24833	3.35333	2.29333	0.43023
TKH07	33.725	39.4717	30.4517	4.68292	7	11.0717	7.175	5.20333	0.4766
TKI01	43.7467	40.3167	36.9733	3.87042	5.16667	15.405	7.775	5.06167	0.40884
TKI02	40.9967	38.82	32.6067	3.17667	6.16667	14.105	7.02333	4.46167	0.44
TKI03	32.415	31.635	19.7125	3.41	5.25	6.0075	4.13	2.71	0.4197
TKI04	32.3583	35.0333	23.0667	3.25958	5.5	9.295	4.25833	2.91	0.34792
TKI05	NA	NA	NA	NA	NA	NA	NA	NA	NA
TKI06	35.8767	37.1417	31.8	4.43958	3.66667	10.86	6.435	4.64833	0.44937
TKI07	39.685	38.67	34.3017	2.9325	6.66667	15.0283	7.465	4.35167	0.39293
TKI08	38.9933	35.6567	27.3033	3.225	5.16667	11.33	7.00167	4.69167	0.45268
TKI09	46.065	41.31	45.275	3.89667	7	16.93	8.5	4.92833	0.39032
TKI10	43.45	39.0017	36.0617	3.03333	7	16.605	7.905	5.42667	0.36838
TKI11	NA	NA	NA	NA	NA	NA	NA	NA	NA
TKI12	36.41	37.9583	32.0367	3.28792	5.66667	12.9983	8.07833	4.995	0.46498
TKI13	38.685	40.11	34.6133	4.1475	8.66667	13.018	5.85667	3.48833	0.42584
TKI14	29.1833	28.2967	13.94	3.65667	3.33333	4.35	3.03667	2.22333	0.53266
TKI15	37.47	41.515	37.85	5.29375	5	12.1367	7.16	3.97167	0.41821
TKI16	35.2333	32.7917	21.84	2.46542	4.83333	8.31167	4.34	2.61833	0.47356
TKJ01	40.5483	41.61	38.4517	3.91667	8.33333	16.9917	7.955	5.62833	0.39466
TKJ02	35.9342	36.88	28.1142	3.28937	5.16667	10.665	7.64667	4.89167	0.4201
TKJ03	43.08	39.2267	39.1	3.94833	4.33333	16.2283	8.80833	5.27333	0.44307
TKJ04	NA	NA	NA	NA	NA	NA	NA	NA	NA
TKJ05	39	39.0067	34.1783	4.26792	8.16667	12.385	6.03833	3.75167	0.37311
TKJ06	40.44	41.485	40.795	3.88167	6.33333	15.7783	8.80667	5.765	0.37737
TKK01	34.3633	38.6333	32.34	4.16917	5.33333	11.0633	5.91667	3.9	0.43199
TKK02	37.925	36.5733	27.4033	2.87333	5.33333	13.315	7.115	4.83333	0.457885
TKK03	34.8183	38.915	32.8233	3.52167	8	13.5017	6.71667	4.26	0.39122
TKK04	NA	NA	NA	NA	NA	NA	NA	NA	NA
TKK05	38.4883	38.305	32.4883	3.39583	9.33333	13.6033	7.92833	4.94	0.50889
TKK06	44.54	45.2067	50.6783	4.32375	8.16667	20.485	11.4583	7.63167	0.43858
TKK07	37.025	39.1333	32.6517	3.86417	7.5	11.1767	5.51667	3.315	0.37788
TKK08	34.1567	36.8983	27.07	3.4375	6.16667	10.2883	6.83167	4.96167	0.50006
TKK09	36.9817	36.85	28.6917	2.82083	6.83333	13.745	7.305	4.06667	0.40852
TKK10	42.395	39.2233	35.2567	5.70292	6.33333	13.2233	7.8	5.48	0.48841
TKK11	39.0833	41.33	39.88	4.58708	7.5	13.3983	8.135	5.46	0.45834
TKK12	32.265	33.9867	21.7233	2.26458	5.83333	10.2617	5.32167	3.17333	0.45412
TKK13	37.4017	38.78	31.4933	3.34542	9.83333	13.9033	7.46	5.05167	0.47496
TKL01	NA	NA	NA	NA	NA	NA	NA	NA	NA
TKL02	32.254	29.594	16.724	2.8155	4.4	7.364	3.40667	2.07	0.39228
TKL03	33.3767	40.0233	32.655	2.03042	7	18.8733	8.92417	6.10583	0.461155
TKL04	36.6567	37.3775	29.4708	3.05208	5.91667	12.7217	6.29667	3.91167	0.41693
TKL05	31.28	33.8633	20.0383	2.39	6.5	8.49833	4.18167	2.56333	0.44665
TKL06	NA	NA	NA	NA	NA	NA	NA	NA	NA
TKM01	34.9217	38.1967	29.31	3.00417	8.33333	13.625	6.48333	3.47667	0.33198
TKM02	38.595	38.565	31.165	2.89208	13.1667	15.1067	6.44667	3.465	0.33654
TKM03	36.9867	35.9983	26.72	3.49792	3.33333	10.3467	5.785	3.82667	0.43469
TKM04	43.115	45.022	46.5783	4.60125	6.83333	14.525	7.245	4.56833	0.43562
TKM05	33.9717	34.7283	23.815	4.54208	3.83333	6.885	3.54167	2.13167	0.46857
TKM06	34.5967	34.835	23.33	3.10042	4.5	9.67833	7.26	4.41333	0.50439
TKM07	33.615	34.0383	22	2.50486	6.5	9.66333	5.52667	3.87333	0.46667
TKM08	39.9167	36.7133	27.9717	2.68375	6.33333	13.2483	8.10333	6.10333	0.47259
TKN01	37.88	34.6067	26.1	2.92125	3.16667	11.0233	5.58	3.92667	0.41355
TKN02	35.1383	35.6033	26.26	3.28917	3.66667	10.1267	5.19	3.22	0.38701
TKN03	37.9183	41.5233	36.6183	3.00333	7.5	15.61	7.99667	5.20167	0.38404
TKN04	35.9717	35.4967	25.5883	2.53292	4.66667	11.4383	6.32167	4.22667	0.42921
TKN05	34.9817	34.4483	23.3733	3.02333	7.66667	11.7933	5.88667	3.42833	0.4157
TKN06	NA	NA	NA	NA	NA	NA	NA	NA	NA
TKN07	39.2283	37.3167	29.8233	3.06833	6.5	11.8617	4.96	3.08667	0.34209
TKN08	40.4567	38.105	30.205	3.06917	6.83333	11.245	5.88667	3.495	0.40827
TKO01	35.9333	34.4367	24.3967	2.04375	4.33333	12.5333	7.32833	5.25667	0.49466
TKO02	32.7667	37.8533	26.3383	3.40042	9.16667	9.42333	5.21167	3.57	0.45573
TKO03	38.04	42.6033	42.9617	3.39	6.5	19.2217	10.8867	7.21333	0.46093
TKO04	NA	NA	NA	NA	NA	NA	NA	NA	NA
TKO05	34.1767	35.4833	24.7833	2.64375	4.66667	11.035	4.83333	3.25667	0.37664
TKO06	43.9533	40.89	40.4383	3.32792	7.66667	14.9333	6.71833	4.175	0.33991
TKO07	36.6417	38.6467	30.6367	2.93708	5.66667	13.27	6.71333	4.19	0.41512
TKO08	35.1483	34.5683	23.5533	3.0125	4	10.502	5.70333	3.95667	0.44836
TKO09	NA	NA	NA	NA	NA	NA	NA	NA	NA
TKO10	40.61	38.6367	35.86	4.33208	6.66667	12.8417	7.18	4.25	0.43922
TKO11	29.0367	33.24	16.3867	3.0125	4.5	6.93167	5.305	3.18	0.42258
TKO12	NA	NA	NA	NA	NA	NA	NA	NA	NA
TKO13	33.8883	32.3117	19.1967	2.55375	5	9.025	5.15	3.67167	0.47671
TKO14	31.815	31.28	17.24	2.405	5.33333	7.43667	4.04833	3.04167	0.44238
TKP01	33.3467	37.33	27.3383	3.14667	6.66667	11.175	5.63833	3.24167	0.39498
TKP02	NA	NA	NA	NA	NA	NA	NA	NA	NA
TKP03	35.6633	38.4	31.6333	3.87125	7.16667	12.6133	7.04667	4.42	0.44224
TKP04	34.8817	38.7617	30.985	2.80042	10.8333	13.3167	7.55333	5.18167	0.45275
TKP05	37.6917	39.2817	32.12	2.72958	9.66667	16.6433	9.48667	5.61	0.50045
TKP06	34.88	34.3517	22.5217	3.23208	5.33333	8.37333	3.99833	2.42833	0.39657
TKP07	40.185	39.0717	34.03	3.70708	5.5	12.3767	7.58167	4.665	0.4952
TKQ02	40.06	38.8683	32.4017	3.02	4.66667	13.07	7.4	5.11833	0.43754
TKQ03	37.8833	34.5867	28.04	2.51917	6.16667	12.69	6.245	4.37833	0.40111
TKQ04	39.56	37.4333	31.3867	3.63542	3.66667	12.1133	6.825	4.45	0.44787
TKQ05	39.62	44.8067	46.2067	3.35292	7.83333	21.81	10.0367	6.07667	0.37583
TKQ06	36.7183	37.575	29.3883	3.6025	6.33333	10.06	5.315	3.69167	0.4355
TKQ07	36.125	38.9383	31.83	3.17	5.33333	14.125	7.23667	4.65167	0.42843
TKQ08	40.3183	38.0967	31.945	3.70333	6.5	11.32	5.90667	3.75833	0.41561
TKQ09	38.6433	34.9583	23.175	3.74417	2.83333	7.65833	4.76667	3.11	0.48828
TKQ10	41.9167	38.0133	32.58	2.97458	7.66667	14.295	6.66667	3.80833	0.38695
TKQ11	34.3183	37.6617	27.63	4.25292	5.83333	8.62	5.175	3.35	0.48441
TKQ12	39.1467	40.9017	35.8683	3.33625	6.16667	15.0033	8.68667	5.52833	0.46596
TKR01	NA	NA	NA	NA	NA	NA	NA	NA	NA
TKR02	NA	NA	NA	NA	NA	NA	NA	NA	NA
TKR03	36.17	32.065	20.75	2.66542	4.16667	9.15333	6.235	4.145	0.52617
TKR04	33.5017	36.5983	27.0483	4.21292	5.5	10.9317	5.42	3.85167	0.46133
TKR05	38.455	40.2067	35.2117	4.00125	6.5	15.4517	9.42667	6.37167	0.4903
TKR06	45.13	41.1633	43.4483	4.68583	5.83333	15.8383	6.13667	3.85167	0.46643
TKR07	39.44	40.4333	36.6	3.90042	4.16667	13.625	7.82833	4.76167	0.42677
TKR08	36.4267	39.7467	31.7867	3.73583	8.66667	11.1733	5.82167	3.91167	0.4255
TKR09	33.3917	33.48	22.17	3.595	3.33333	8.22833	5.26	3.60833	0.48084
TKR10	35.645	39.8167	32.5017	3.98292	6	11.7967	6.69167	4.40833	0.38005
TKR11	28.1217	31.3217	18.9583	2.92958	5.5	7.15667	4.10833	2.79333	0.43716
TKR12	33.1433	32.7683	21.68	4.05958	2.16667	6.31167	4.015	2.63	0.43214
TKR13	37.8733	33.9433	24.2733	2.83792	3.5	9.93333	5.13333	2.99667	0.32984
TKS01	40.315	41.15	37.7433	3.14208	6.83333	17.2967	7.62667	4.82333	0.35212
TKS02	44.13	39.2	36.89	3.43042	8.16667	15.435	7.44667	4.725	0.35454
TKS03	36.6808	37.3883	30.7367	3.01125	4.83333	12.63	5.39333	3.68167	0.4346
TKS04	39.0967	38.8417	33.105	3.58042	4.5	12.4733	6.35333	3.67	0.38298
TKS05	40.3867	39.455	35.32	2.33292	7.16667	20.0733	11.37	7.33333	0.45027
TKS06	41.6233	43.04	41.5083	2.67583	8.83333	20.405	10.7133	6.54667	0.3984
TKS07	43.625	40.64	39.9917	2.81583	7.5	20.36	11.21	6.67333	0.43214
TKS08	42.7117	40.9967	38.83	3.00833	7	18.775	10.8317	6.45167	0.45767
TKS09	42.0217	35.35	28.7433	2.10792	4.66667	13.255	7.54667	4.72	0.45807
TKS10	37.98	42.0867	38.2833	3.45583	10.3333	16.6533	6.94167	4.245	0.31824
TKS11	35.655	34.6317	24.8367	2.90125	5.16667	10.425	5.73167	3.49667	0.44677
TKS12	NA	NA	NA	NA	NA	NA	NA	NA	NA
TKS13	32.9583	37.77	27.895	3.13833	6	11.8867	7.40333	5.25333	0.43949
TKS14	NA	NA	NA	NA	NA	NA	NA	NA	NA
TKS15	45.49	39.1983	38.435	3.14208	6.5	17.09	9.08667	4.60833	0.34902
TKS16	37.085	31.97	20.79	2.63417	3.5	8.93167	4.83167	3.01	0.42065
TKS17	38.1133	35.6033	28.0367	3.51792	5.33333	9.63667	4.89167	3.00167	0.39442
TKS18	35.545	37.8567	28.3317	3.11042	9.5	12.9	6.61333	3.88833	0.41754
TKS19	35.98	36.0283	25.1033	3.21375	4.33333	8.67	5.25167	3.42667	0.50645
TKS20	43.8717	38.8417	34.1067	3.06958	9.83333	15.12	6.715	4.00667	0.35336
TKS21	37.5733	34.355	24.0583	3.13167	3.66667	9.13833	4.78	3.015	0.39762
TKS22	32.0417	30.025	13.6317	2.90917	2.83333	5.895	NA	NA	0.46765
TKS23	NA	NA	NA	NA	NA	NA	NA	NA	NA
TKS24	44.9333	42.2833	42.3467	2.89625	7.83333	22.1317	11.935	7.66667	0.38743
TKS25	35.9	35.2367	24.4733	2.39875	5	11.6583	5.11667	3.48167	0.32824
TKS26	NA	NA	NA	NA	NA	NA	NA	NA	NA
TKS27	41.9883	35.0217	27.1433	2.565	5.66667	12.63	7.63333	5	0.48763
TKS28	44.0617	41.3883	40.52	3.81208	6	15.2717	9.59167	6.175	0.51847
TKS29	40.3017	43.43	43.115	3.76542	13.3333	17.0133	8.74833	5.15	0.3977
TKT01	37.4233	33.0467	24.7867	2.70375	3.16667	11.8917	6.77667	4.51167	0.45965
TKT02	41.1467	36.6067	28.14	3.14917	4.16667	11.3067	6.645	4.44667	0.44499
TKT03	NA	NA	NA	NA	NA	NA	NA	NA	NA
TKT04	35.8733	37.7983	30.045	2.69917	5.33333	15.0267	8.28667	5.29333	0.43273
TKT05	NA	NA	NA	NA	NA	NA	NA	NA	NA
TKT06	31.675	34.7383	20.8667	4.37042	3.83333	6.87167	4.31	2.725	0.50077
TKT07	34.1767	36.0867	25.8533	3.29	4.83333	11.555	7.32	5.17333	0.4905
TKT08	NA	NA	NA	NA	NA	NA	NA	NA	NA
TKT09	38.5	36.555	29.615	3.1125	6.41667	12.4275	7.41333	4.4425	0.501655
TKT10	42.5183	38.9383	35.7367	2.64333	6.16667	15.0133	7.55	4.76333	0.4052
TKT11	38.185	33.6333	22.6683	3.41542	4.83333	7.39667	3.43	1.88	0.33701
TKT12	33.33	38.0717	28.0533	3.28	5.66667	10.9633	5.11833	3.15333	0.35321
TKT13	37.6183	38.3783	29.7333	2.57125	7.66667	14.6483	7.21167	4.61667	0.3915
TKT14	35.675	35.4517	25.1383	3.03458	5.83333	10.77	5.38	3.61667	0.39633
TKT15	42.905	40.025	39.2417	3.38208	7	16.5967	9.53333	6.11833	0.41426
TKT16	33.5633	35.4633	22.8	2.35167	5.66667	10.375	5.83	3.73	0.48944
TKT17	38.345	38.4217	30.4117	3.61875	6.66667	11.73	6.165	3.975	0.46932
TKT18	36.3533	40.4533	33.2117	3.95083	6.83333	13.6167	7.18	4.46167	0.43558
TKT19	31.205	34.2217	23.7517	3.43042	6	9.01833	5.0575	3.3	0.48369
TKT20	31.8033	32.5383	19.6067	2.63042	5.83333	7.43167	4.37167	2.76833	0.49186
TKT21	36.0767	37.9717	27.6217	3.47083	5.83333	12.785	6.41	4.08	0.42423
TKT22	31.68	31.0933	21.8617	2.76583	3	8.77333	4.785	2.885	0.45944
TKU01	NA	NA	NA	NA	NA	NA	NA	NA	NA
TKU02	35.2867	31.52	21.59	3.73333	2.83333	7.09	4.81833	3.22667	0.44447
TKU03	35.615	36.3133	25.8467	3.14917	5.16667	10.08	6.30333	4.26167	0.45616
TKU04	38.0892	41.8292	37.9917	4.36813	7.58333	13.5758	10.1167	5.875	0.45522
TKU05	39.1633	41.0667	36.4317	3.35417	9.66667	17.615	7.925	4.535	0.36079
TKU06	NA	NA	NA	NA	NA	NA	NA	NA	NA
TKU07	34.415	31.795	19.8267	2.87958	3.66667	8.97167	5.33833	3.53667	0.47678
TKU08	37.3883	37.4	33.2133	3.6725	5.66667	14.9033	8.71833	6.17	0.44452
TKU09	36.83	38.795	30.3317	3.02125	8.33333	12.355	6.01667	3.58333	0.39648
TKU10	37.3117	37.495	27.765	2.70792	7.33333	13.33	7.60833	5.07833	0.40929
TKU11	34.635	30.5667	16.5367	3.3325	3	5.475	3.43667	2.325	0.45574
TKU12	45.865	40.2	41.05	4.335	5.5	12.9883	6.70667	3.84333	0.39308
TKU13	40.1117	40.8083	36.3817	3.56042	6.5	14.44	8.18333	5.19	0.43908
TKU14	35.7833	38.0533	31.9267	3.74667	8.5	12.7633	5.855	3.25333	0.37211
TKU15	37.0183	38.07	28.2883	5.25917	5.66667	7.305	4.93833	3.495	0.49713
TKV01	36.1033	36.1333	26.675	2.86	6.33333	9.085	3.595	2.11167	0.33868
TKV02	NA	NA	NA	NA	NA	NA	NA	NA	NA
TKV03	40.4983	39.2983	37.5217	3.74292	5.66667	15.0317	8.32667	4.33833	0.44268
TKV04	44.2967	43.4067	44.155	4.23125	5	16.18	9.28833	6.47833	0.47794
TKV05	42.565	41.1533	36.395	4.92458	6.5	12.7733	6.27	3.765	0.40528
TKV06	41.2883	36.735	30.3017	3.455	7.33333	12.77	6.81	4.155	0.43584
TKV07	36.6	40.5883	35.44	4.13333	10	12.9167	3.63167	1.92	0.18341
TKV08	41.8533	39.4733	35.0717	2.56292	7	17.2067	9.36333	5.93	0.40637
TKV09	36.6683	33.4783	22.4417	2.93917	4.5	8.35	5.00833	3.05	0.46124
TKV10	35.5167	34.7683	24.7717	4.05625	4	8.525	4.96167	3.42667	0.40182
TKV11	35.7267	36.4033	26.0717	4.23	7.16667	8.92	5.41167	3.51667	0.48274
TKV12	NA	NA	NA	NA	NA	NA	NA	NA	NA
TKV13	38.7217	41.32	37.3067	3.97292	4.83333	13.9983	7.995	5.035	0.44556
TKV14	36.95	38.0617	31.495	3.8275	6.33333	11.3083	2.97833	1.83833	0.40568
TKV15	41.7883	42.1233	41.8833	3.80583	11.8333	18.175	9.47833	5.53667	0.44514
TKV16	38.1867	40.7817	36.8667	3.2325	9.16667	16.9967	9.89333	5.80167	0.45618
TKV17	35.4967	36.5467	25.8	3.20667	4.33333	9.84	5.17833	3.155	0.37697
TKV18	46.5217	45.5017	52.8283	3.68125	7.33333	23.45	13.6933	8.445	0.48635
TKV19	38.045	36.1583	27.2417	3.00958	9.83333	12.545	6.69333	4.285	0.44156
TKV20	44.02	41.9933	41.8233	3.4725	9.66667	18.77	8.58167	5.41833	0.41546
TKV21	36.09	38.4733	29.2767	4.29958	5	9.26333	4.56667	2.895	0.41358
TKW01	33.2117	33.895	21.735	2.92333	6	9.005	4.91167	3.34167	0.5108
TKW02	32.1617	32.1117	20.075	3.38167	4.83333	6.55667	4.09833	2.63167	0.49099
TKW03	39.4433	40.2983	35.8617	3.47708	6.66667	15.5217	8.875	5.93667	0.45849
TKW04	NA	NA	NA	NA	NA	NA	NA	NA	NA
TKW05	35.6633	37.91	29.2817	3.62167	3.33333	9.49	6.435	4.45833	0.45817
TKW06	NA	NA	NA	NA	NA	NA	NA	NA	NA
TKW07	37.505	39.4567	31.3967	3.27333	5.33333	13.9033	6.685	4.305	0.35256
TKX01	42.1667	35.395	28.9817	3.36625	5.33333	10.2367	6.05167	3.94167	0.43199
TKX02	39.4683	38.5983	33.6367	3.77333	5.5	12.0917	7.37333	5.115	0.44487
TKX03	34.2575	32.3125	21.7725	3.55187	2.75	7.8975	4.915	3.4	0.44785
TKX05	39.3533	36.7583	30.9	3.15667	3.5	12.585	6.955	4.23833	0.38549
TKX06	37.4833	39.125	32.94	3.44833	5.83333	12.788	6.71333	3.295	0.42745
TKX07	34.1733	35.5983	23.4283	3.51167	3.83333	8.17333	5.06	3.38667	0.4472
TKX08	35.2317	36.714	27.0583	2.73083	6.33333	12.6617	7.68333	4.70667	0.44209
TKX09	41.9367	39.225	35.3317	3.07375	5.16667	15.7417	9.425	5.73	0.48101
TKX10	33.8967	34.35	23.3883	3.1	4	9.40333	5.055	2.73	0.43054
TKX11	33.43	34.065	23.67	3.36375	4.5	8.57667	4.75167	3.08167	0.42658
TKY01	31.355	29.8983	15.6133	2.605	3	5.74333	3.11667	2.325	0.41465
TKY02	34.2333	36.12	26.0283	2.84167	6	10.245	6.315	4.30667	0.4806
TKY03	38.2133	33.755	25.5833	2.87583	4.83333	11.155	NA	NA	0.42079
TKY04	36.6383	38.975	31.0383	3.85125	4.33333	12.4033	5.08833	2.265	0.31497
TKY05	45.7017	43.4067	48.7667	3.675	6	20.415	9.40917	5.91	0.4177
TKY06	36.6267	40.2033	33.2083	3.59083	8.33333	12.1783	5.835	3.46333	0.37905
TKY07	40.1483	41.0433	36.4217	2.91542	7.66667	18.0033	9.14333	5.38333	0.41421
TKY08	39.045	37.3117	27.65	3.7375	5.5	9.84167	3.82167	1.72833	0.26133
TKY09	41.865	44.5733	46.3083	4.26542	10.6667	17.7683	9.885	6.815	0.41694
TKY10	37.4333	37.9583	30.5617	3.79833	4.83333	10.675	5.93167	4.12	0.45108
TKY11	38.1317	36.5083	28.9083	2.56583	5.16667	12.54	6.95167	4.23833	0.41982
TKY12	41.8283	42.4467	41.0783	4.57542	6.33333	13.4317	7.88833	5.36667	0.441
