# Supplementary material for: Genetic Variation in a Crossing Population of Camellia oleifera Based on ddRAD Sequencing and Analysis of Association with Fruit Traits
Source: Curr Issues Mol Biol. 2025 Jan 31;47(2):92. doi: 10.3390/cimb47020092 (PMC11854439; doi:10.3390/cimb47020092)
Supplement: Supplementary file 1 [file cimb-47-00092-s001.zip › Table S3. Sequencing quality information.xlsx]

## Sheet: Sheet1
Sample	Raw reads	Raw bases	Clean reads	Clean bases	Clean ratio	Q20	Q30	GC
TKA01	3442880	516432000	3419982	507569424	0.9933	0.9711	0.9189	0.4134
TKA02	7241230	1086184500	7152342	1028626870	0.9877	0.9739	0.9296	0.4315
TKA03	8085212	1212781800	7981064	1148555965	0.9871	0.9744	0.9313	0.4294
TKA04	7895302	1184295300	7765176	1092717633	0.9835	0.973	0.9281	0.4377
TKA05	6039120	905868000	5951792	864216480	0.9855	0.9729	0.928	0.4286
TKB01	5862114	879317100	5808796	844665064	0.9909	0.972	0.9224	0.4235
TKB02	8063916	1209587400	7985206	1162558406	0.9902	0.9712	0.9206	0.418
TKB03	844066	126609900	837156	124411654	0.9918	0.9699	0.9167	0.4144
TKB04	5962180	894327000	5921946	875894324	0.9933	0.9713	0.9192	0.4181
TKB05	6383770	957565500	6331748	933454630	0.9919	0.9773	0.9364	0.4186
TKB06	7232994	1084949100	7137056	1025212775	0.9867	0.9738	0.9296	0.427
TKB07	6989754	1048463100	6873908	975338254	0.9834	0.9733	0.9288	0.4259
TKB08	4273808	641071200	4219346	573773304	0.9873	0.9739	0.9304	0.4134
TKB09	7926482	1188972300	7836360	1126860375	0.9886	0.9749	0.932	0.4135
TKB10	6583952	987592800	6497888	946036172	0.9869	0.9734	0.9285	0.4191
TKB11	9468846	1420326900	9314704	1320504696	0.9837	0.9725	0.9264	0.4287
TKB12	9683408	1452511200	9546648	1336472733	0.9859	0.9721	0.9264	0.4293
TKB13	7177744	1076661600	7055848	1019200503	0.983	0.972	0.9264	0.4301
TKB14	6437308	965596200	6370688	937652051	0.9897	0.976	0.9341	0.4227
TKB15	4850154	727523100	4791642	670764846	0.9879	0.9745	0.9311	0.4213
TKB16	5627484	844122600	5547446	782073156	0.9858	0.9736	0.9295	0.4303
TKB17	6888542	1033281300	6797376	962024589	0.9868	0.9731	0.9285	0.4333
TKB18	10758322	1613748300	10570986	1483427759	0.9826	0.9724	0.9273	0.4324
TKB19	6517670	977650500	6440430	906270967	0.9881	0.9741	0.9303	0.4264
TKB20	7669448	1150417200	7582502	1099528486	0.9887	0.9751	0.9313	0.4151
TKB21	7669672	1150450800	7562584	1062364488	0.986	0.9726	0.9272	0.431
TKB22	6076670	911500500	5983572	858518209	0.9847	0.9722	0.9265	0.4272
TKB23	3982618	597392700	3930818	567436069	0.987	0.9747	0.9319	0.4188
TKB24	5632430	844864500	5563050	820628550	0.9877	0.9753	0.9327	0.421
TKB25	4071552	610732800	4007880	587850433	0.9844	0.9737	0.9296	0.4206
TKB26	7923694	1188554100	7826938	1128086115	0.9878	0.9744	0.9309	0.4311
TKB27	6934892	1040233800	6843020	984665751	0.9868	0.9745	0.9309	0.4228
TKB28	6499124	974868600	6424948	933961246	0.9886	0.974	0.9299	0.4233
TKC01	4910154	736523100	4871002	722033954	0.992	0.9703	0.9176	0.4218
TKC02	6647324	997098600	6572988	963040705	0.9888	0.9747	0.9303	0.4226
TKC03	6368686	955302900	6279106	902489822	0.9859	0.9732	0.9282	0.4221
TKC04	8161816	1224272400	8061382	1164139776	0.9877	0.9755	0.9329	0.4245
TKC05	6509424	976413600	6426172	899822985	0.9872	0.9729	0.9281	0.4253
TKC06	10616410	1592461500	10444496	1482079175	0.9838	0.9735	0.9289	0.4335
TKC07	8571946	1285791900	8456414	1220549635	0.9865	0.9707	0.9222	0.428
TKD01	9094680	1364202000	9001452	1315638261	0.9897	0.9707	0.9196	0.4213
TKD02	8083032	1212454800	8021636	1185540797	0.9924	0.9763	0.9326	0.4242
TKD03	5818240	872736000	5754610	834807967	0.9891	0.9744	0.9303	0.4267
TKD04	8163794	1224569100	8063488	1143366885	0.9877	0.9728	0.9274	0.4291
TKD05	6213430	932014500	6125022	890037624	0.9858	0.9755	0.9329	0.4235
TKD06	6096878	914531700	6002102	858600108	0.9845	0.9733	0.9289	0.4259
TKD07	6485876	972881400	6403838	929647829	0.9874	0.9745	0.9313	0.4331
TKD08	10511574	1576736100	10362346	1494765560	0.9858	0.9741	0.9307	0.4307
TKD09	9115890	1367383500	9011766	1252901877	0.9886	0.9754	0.9334	0.432
TKD10	7224204	1083630600	7138140	1012286646	0.9881	0.9731	0.9274	0.4245
TKD11	7170446	1075566900	7079506	1002487138	0.9873	0.9743	0.9306	0.4209
TKD12	5012538	751880700	4941676	715053146	0.9859	0.9754	0.933	0.4144
TKD13	6677750	1001662500	6586278	953115305	0.9863	0.9731	0.9282	0.4259
TKD14	9170228	1375534200	9042836	1295806400	0.9861	0.9726	0.9273	0.4299
TKD15	7523398	1128509700	7419140	1090160048	0.9861	0.9716	0.9246	0.4193
TKD16	6633714	995057100	6547534	942920699	0.987	0.9733	0.9288	0.4223
TKE01	7779636	1166945400	7715872	1134298574	0.9918	0.9771	0.9363	0.4146
TKE02	7996228	1199434200	7928960	1170049795	0.9916	0.9766	0.9351	0.4231
TKE03	5328584	799287600	5277524	773434752	0.9904	0.977	0.936	0.4202
TKE04	6352980	952947000	6292408	928789881	0.9905	0.9771	0.9352	0.4249
TKE05	6684490	1002673500	6621986	963087443	0.9906	0.9739	0.9288	0.4134
TKE06	6615442	992316300	6534990	929672740	0.9878	0.9739	0.9298	0.4263
TKE07	6444666	966699900	6399786	922433791	0.993	0.9723	0.9248	0.4231
TKE08	5543306	831495900	5463442	770840610	0.9856	0.9715	0.9242	0.4207
TKE09	10613592	1592038800	10432680	1463077203	0.983	0.9724	0.9267	0.4256
TKE10	7166142	1074921300	7055292	1016079762	0.9845	0.9741	0.9304	0.4192
TKE11	7486150	1122922500	7392760	1040967233	0.9875	0.9745	0.9312	0.4253
TKE12	6924290	1038643500	6800736	965265191	0.9822	0.9723	0.9269	0.4313
TKE13	8319408	1247911200	8177288	1146088991	0.9829	0.9733	0.9291	0.4267
TKE14	4405138	660770700	4330856	610338075	0.9831	0.9722	0.9268	0.4263
TKE15	7462616	1119392400	7386052	1062129947	0.9897	0.9698	0.9202	0.4205
TKE16	10308782	1546317300	10162830	1450631431	0.9858	0.9729	0.9264	0.4304
TKE17	6902944	1035441600	6845790	1009401318	0.9917	0.9769	0.9351	0.4188
TKE18	5994582	899187300	5912376	846420280	0.9863	0.9739	0.9302	0.4219
TKE19	6580112	987016800	6496498	924542029	0.9873	0.9728	0.9271	0.4232
TKE20	5833002	874950300	5748286	829070447	0.9855	0.9731	0.9284	0.4313
TKE21	12257128	1838569200	12093266	1716082757	0.9866	0.9737	0.9296	0.4294
TKE22	6947096	1042064400	6841156	993714384	0.9848	0.9732	0.9279	0.4217
TKE23	6418760	962814000	6303830	902141960	0.9821	0.9729	0.9281	0.4229
TKE24	7343690	1101553500	7240412	1023690698	0.9859	0.9725	0.9272	0.4217
TKE25	5559182	833877300	5495042	809109143	0.9885	0.9755	0.9331	0.4221
TKE26	3874102	581115300	3832680	561432139	0.9893	0.9753	0.9322	0.4187
TKE27	3836680	575502000	3790698	548190956	0.988	0.9745	0.9311	0.4223
TKE28	8163632	1224544800	8017532	1161301715	0.9821	0.9726	0.9272	0.4304
TKF01	7739822	1160973300	7665170	1120858747	0.9904	0.9742	0.9289	0.4191
TKF02	7099810	1064971500	7014068	998524921	0.9879	0.9738	0.9289	0.4245
TKF03	6668832	1000324800	6552362	941334327	0.9825	0.9709	0.9236	0.4224
TKF04	7118604	1067790600	7011630	1004976063	0.985	0.9726	0.9272	0.4294
TKF05	6280208	942031200	6217034	888046407	0.9899	0.972	0.9245	0.4264
TKG01	7349102	1102365300	7297550	1078691141	0.993	0.97	0.9169	0.4189
TKG02	6249446	937416900	6208650	919618423	0.9935	0.9716	0.9203	0.4215
TKG03	6593596	989039400	6508230	936118003	0.9871	0.9726	0.9268	0.4331
TKG04	12971706	1945755900	12754276	1843062252	0.9832	0.9705	0.9214	0.425
TKG05	6756772	1013515800	6655342	940132379	0.985	0.972	0.9255	0.4274
TKG06	6563042	984456300	6470672	908042158	0.9859	0.9721	0.9263	0.4302
TKG07	6123888	918583200	6002052	864568545	0.9801	0.9725	0.9273	0.4369
TKG08	6538080	980712000	6458916	929772325	0.9879	0.9747	0.931	0.4193
TKG09	6518268	977740200	6441676	933082670	0.9882	0.9739	0.9299	0.4238
TKG10	6016206	902430900	5938760	852424405	0.9871	0.9738	0.9296	0.4315
TKG11	8369656	1255448400	8254896	1179868164	0.9863	0.9754	0.9328	0.4238
TKG12	7927748	1189162200	7835282	1121571637	0.9883	0.9745	0.9312	0.42
TKG13	3376268	506440200	3333266	483969451	0.9873	0.9743	0.9306	0.4238
TKG14	7562218	1134332700	7389628	1084245886	0.9772	0.971	0.9232	0.4278
TKG15	8909436	1336415400	8783722	1266980884	0.9859	0.9714	0.9239	0.4298
TKG16	7382504	1107375600	7289162	1058265303	0.9874	0.9752	0.9324	0.4278
TKH01	3263642	489546300	3236782	477717134	0.9918	0.9774	0.9369	0.4137
TKH02	7069274	1060391100	6941666	986511677	0.9819	0.9729	0.9282	0.431
TKH03	6267720	940158000	6190428	885955791	0.9877	0.974	0.9305	0.4246
TKH04	7955626	1193343900	7871824	1119799998	0.9895	0.9754	0.9329	0.4257
TKH05	13535776	2030366400	13353062	1907414082	0.9865	0.9733	0.9286	0.4347
TKH06	5147886	772182900	5075490	745131276	0.9859	0.974	0.9303	0.4207
TKH07	6877768	1031665200	6812262	968663946	0.9905	0.971	0.9225	0.419
TKI01	9545602	1431840300	9478400	1403533304	0.993	0.97	0.9169	0.4196
TKI02	6774052	1016107800	6724286	994167307	0.9927	0.9714	0.9203	0.4242
TKI03	8939838	1340975700	8826494	1248545595	0.9873	0.9734	0.9287	0.4339
TKI04	8045736	1206860400	7892942	1116981809	0.981	0.9719	0.9256	0.4305
TKI05	6461816	969272400	6359836	915875322	0.9842	0.9744	0.9303	0.4163
TKI06	7454102	1118115300	7347992	1052483486	0.9858	0.9725	0.9262	0.425
TKI07	6071778	910766700	5988436	874310185	0.9863	0.9744	0.9307	0.4284
TKI08	4919076	737861400	4864646	700822482	0.9889	0.9758	0.9343	0.4159
TKI09	9548848	1432327200	9378416	1345605999	0.9822	0.9727	0.9276	0.4387
TKI10	7770036	1165505400	7664996	1110159713	0.9865	0.9728	0.9274	0.4404
TKI11	7293654	1094048100	7181290	1013696541	0.9846	0.9727	0.9276	0.425
TKI12	11617486	1742622900	11513704	1647799803	0.9911	0.9706	0.9216	0.4257
TKI13	7690466	1153569900	7596410	1091636556	0.9878	0.974	0.9302	0.4358
TKI14	6045448	906817200	5963846	852904981	0.9865	0.9736	0.9294	0.4248
TKI15	7758592	1163788800	7649438	1119997929	0.9859	0.9722	0.9254	0.4195
TKI16	7066758	1060013700	6972272	991394161	0.9866	0.972	0.9258	0.4305
TKJ01	5175758	776363700	5135602	758481077	0.9922	0.9768	0.9351	0.4127
TKJ02	6903456	1035518400	6809812	980293900	0.9864	0.9722	0.9256	0.4291
TKJ03	8072892	1210933800	7963410	1116030917	0.9864	0.9728	0.9278	0.4301
TKJ04	7466610	1119991500	7355820	1044439704	0.9852	0.9725	0.9275	0.4297
TKJ05	8849156	1327373400	8689570	1227447639	0.982	0.9725	0.9275	0.4287
TKJ06	6365968	954895200	6263110	889036363	0.9838	0.9713	0.9243	0.4182
TKK01	7060470	1059070500	6989270	1021053860	0.9899	0.9701	0.9191	0.4201
TKK02	8093836	1214075400	8024790	1181204049	0.9915	0.9769	0.9358	0.4165
TKK03	6779144	1016871600	6694538	973538744	0.9875	0.9718	0.9241	0.4329
TKK04	7433532	1115029800	7341434	1028795767	0.9876	0.9737	0.9294	0.4313
TKK05	6826058	1023908700	6734650	945546757	0.9866	0.9732	0.9285	0.4164
TKK06	6851604	1027740600	6757362	953960425	0.9862	0.9725	0.9265	0.4274
TKK07	7086612	1062991800	6983696	995757749	0.9855	0.9727	0.9275	0.4263
TKK08	7736346	1160451900	7640320	1114997587	0.9876	0.9728	0.9269	0.4184
TKK09	8210022	1231503300	8097132	1151025719	0.9862	0.973	0.9281	0.439
TKK10	5792850	868927500	5716706	806423414	0.9869	0.9731	0.9281	0.4256
TKK11	10998572	1649785800	10861996	1548202448	0.9876	0.9745	0.9309	0.4286
TKK12	5872510	880876500	5786104	850269226	0.9853	0.9738	0.9301	0.4254
TKK13	7642624	1146393600	7540606	1107580136	0.9867	0.9733	0.9278	0.4242
TKL01	6317574	947636100	6268814	919427825	0.9923	0.978	0.938	0.4208
TKL02	9705768	1455865200	9587612	1403530390	0.9878	0.9741	0.9302	0.4154
TKL03	6695448	1004317200	6593116	946372372	0.9847	0.9743	0.9301	0.4266
TKL04	6025500	903825000	5944106	837176739	0.9865	0.9721	0.9259	0.4302
TKL05	4417092	662563800	4359478	640863285	0.987	0.9775	0.937	0.4252
TKL06	6264744	939711600	6187394	909914563	0.9877	0.975	0.9318	0.4208
TKM01	7272112	1090816800	7207812	1066212876	0.9912	0.9737	0.9274	0.416
TKM02	6917298	1037594700	6847678	1007890628	0.9899	0.9735	0.9275	0.4159
TKM03	6435434	965315100	6338672	876555079	0.985	0.9744	0.9314	0.413
TKM04	5534484	830172600	5465570	776399242	0.9875	0.9746	0.9314	0.4231
TKM05	3630566	544584900	3594454	530337600	0.9901	0.9757	0.9331	0.4203
TKM06	10290442	1543566300	10125088	1434262728	0.9839	0.9714	0.9247	0.428
TKM07	6823680	1023552000	6727234	963935789	0.9859	0.9727	0.9275	0.4192
TKM08	4474008	671101200	4412010	648435320	0.9861	0.9747	0.9304	0.4244
TKN01	6767398	1015109700	6707468	986382754	0.9911	0.9756	0.9321	0.4189
TKN02	8635444	1295316600	8510876	1204805260	0.9856	0.9714	0.9245	0.4319
TKN03	9696450	1454467500	9522796	1336350748	0.9821	0.9721	0.9267	0.4283
TKN04	7427710	1114156500	7322226	1047050628	0.9858	0.9734	0.9284	0.4295
TKN05	5435862	815379300	5368886	758504468	0.9877	0.9737	0.9293	0.426
TKN06	7745766	1161864900	7653850	1056215426	0.9881	0.9741	0.9305	0.4208
TKN07	7994662	1199199300	7924654	1094828236	0.9912	0.972	0.9253	0.4222
TKN08	7481376	1122206400	7350778	1058042063	0.9825	0.9728	0.9279	0.4311
TKO01	5033020	754953000	4994558	739436570	0.9924	0.978	0.9378	0.4147
TKO02	6023218	903482700	5972974	881354774	0.9917	0.9776	0.9373	0.4145
TKO03	6332480	949872000	6268960	918785114	0.99	0.977	0.9359	0.4224
TKO04	4386094	657914100	4329078	597916214	0.987	0.9739	0.9301	0.4121
TKO05	6064698	909704700	5955442	853042176	0.982	0.9731	0.9284	0.4342
TKO06	7094304	1064145600	7027024	995653735	0.9905	0.9705	0.9217	0.4223
TKO07	5766450	864967500	5701410	819656499	0.9887	0.9755	0.9332	0.4284
TKO08	5003778	750566700	4945720	713257984	0.9884	0.9745	0.9311	0.4241
TKO09	6951726	1042758900	6838308	984775800	0.9837	0.9735	0.9288	0.4359
TKO10	7444796	1116719400	7363412	1058774525	0.9891	0.976	0.9343	0.4258
TKO11	3979476	596921400	3929204	553400480	0.9874	0.9741	0.9304	0.4142
TKO12	6091426	913713900	6007490	848225907	0.9862	0.9732	0.9285	0.423
TKO13	8450532	1267579800	8325060	1197106291	0.9852	0.9721	0.9264	0.4243
TKO14	6088136	913220400	6003638	850043389	0.9861	0.972	0.9262	0.4233
TKP01	4913198	736979700	4875870	721059031	0.9924	0.9777	0.9371	0.4143
TKP02	5846308	876946200	5796552	811494627	0.9915	0.9717	0.924	0.4195
TKP03	6969408	1045411200	6873810	972238626	0.9863	0.9735	0.929	0.4193
TKP04	8077334	1211600100	7926158	1147695845	0.9813	0.972	0.9251	0.4372
TKP05	7340434	1101065100	7250242	1022423900	0.9877	0.9739	0.9296	0.4304
TKP06	7690614	1153592100	7575366	1100402607	0.985	0.973	0.9276	0.4199
TKP07	7447276	1117091400	7354144	1044790149	0.9875	0.9728	0.9269	0.431
TKQ02	7396918	1109537700	7279696	1035398591	0.9842	0.9725	0.9267	0.4263
TKQ03	10261470	1539220500	10120506	1423531232	0.9863	0.9727	0.9273	0.4216
TKQ04	5778202	866730300	5719796	835160478	0.9899	0.976	0.9341	0.4167
TKQ05	5194062	779109300	5118634	742888860	0.9855	0.9738	0.9298	0.4194
TKQ06	6509408	976411200	6408704	904530645	0.9845	0.973	0.9285	0.434
TKQ07	7534386	1130157900	7424276	1034459307	0.9854	0.9729	0.9282	0.4244
TKQ08	6678542	1001781300	6598432	929438447	0.988	0.9738	0.9297	0.424
TKQ09	9051894	1357784100	8933420	1255572255	0.9869	0.9731	0.9283	0.4304
TKQ10	10794728	1619209200	10663128	1506573179	0.9878	0.9738	0.9298	0.4301
TKQ11	6737104	1010565600	6653738	928039030	0.9876	0.9741	0.9298	0.4204
TKQ12	8311636	1246745400	8202866	1179025125	0.9869	0.9713	0.9233	0.415
TKR01	7552986	1132947900	7476106	1093033404	0.9898	0.9763	0.9343	0.4224
TKR02	6781352	1017202800	6728828	989859624	0.9923	0.9776	0.9369	0.4206
TKR03	7377474	1106621100	7283850	1032848459	0.9873	0.9705	0.9219	0.426
TKR04	8972118	1345817700	8839572	1258163013	0.9852	0.9704	0.9216	0.4255
TKR05	6471658	970748700	6375370	920991520	0.9851	0.9732	0.9284	0.418
TKR06	8059484	1208922600	7963770	1120648955	0.9881	0.9748	0.9319	0.4267
TKR07	12989508	1948426200	12807952	1821247219	0.986	0.9727	0.9277	0.4303
TKR08	8740684	1311102600	8602936	1248289033	0.9842	0.9731	0.9284	0.4313
TKR09	6261164	939174600	6182000	874153885	0.9874	0.9725	0.927	0.4291
TKR10	5718298	857744700	5651052	820951798	0.9882	0.9746	0.9314	0.4222
TKR11	5158018	773702700	5092546	736951431	0.9873	0.9756	0.9336	0.4141
TKR12	6604038	990605700	6492088	929859575	0.983	0.9736	0.9294	0.4252
TKR13	6685464	1002819600	6619524	954682017	0.9901	0.9758	0.9338	0.4249
TKS01	6512244	976836600	6434902	943634658	0.9881	0.9747	0.9302	0.4222
TKS02	1368842	205326300	1353458	198993625	0.9888	0.9721	0.9249	0.4189
TKS03	7891642	1183746300	7815374	1142576560	0.9903	0.9719	0.9248	0.421
TKS04	4894126	734118900	4858932	718117222	0.9928	0.979	0.94	0.4176
TKS05	2128652	319297800	2112858	310746983	0.9926	0.9732	0.9269	0.4157
TKS06	7594372	1139155800	7495312	1095287725	0.987	0.9741	0.9302	0.4243
TKS07	6706494	1005974100	6608148	943679663	0.9853	0.9739	0.9295	0.4234
TKS08	3514876	527231400	3445744	477055347	0.9803	0.9724	0.9271	0.4162
TKS09	6340786	951117900	6265884	918703370	0.9882	0.9735	0.9281	0.4182
TKS10	6671802	1000770300	6575094	945352175	0.9855	0.9723	0.9269	0.424
TKS11	6151394	922709100	6086438	863406301	0.9894	0.9758	0.934	0.4166
TKS12	8053696	1208054400	7938742	1128827298	0.9857	0.9732	0.9286	0.4292
TKS13	9988392	1498258800	9851428	1400758423	0.9863	0.9723	0.9255	0.4319
TKS14	6686520	1002978000	6593884	944560218	0.9861	0.9735	0.929	0.4252
TKS15	9048770	1357315500	8914366	1254074295	0.9851	0.9725	0.9265	0.4321
TKS16	8566638	1284995700	8455228	1215066447	0.987	0.9741	0.9307	0.4364
TKS17	4534834	680225100	4482802	634102671	0.9885	0.9733	0.9277	0.4293
TKS18	6749716	1012457400	6653290	934430559	0.9857	0.9737	0.9294	0.4312
TKS19	6467982	970197300	6393854	930897176	0.9885	0.9739	0.9292	0.4293
TKS20	12241724	1836258600	12065132	1670827386	0.9856	0.9741	0.9305	0.4247
TKS21	7234576	1085186400	7145576	1024307243	0.9877	0.9747	0.9318	0.4187
TKS22	5331280	799692000	5246350	759373917	0.9841	0.9741	0.9304	0.4251
TKS23	6743096	1011464400	6652734	950340036	0.9866	0.9724	0.9264	0.4318
TKS24	6557844	983676600	6451412	944792022	0.9838	0.9743	0.9307	0.4217
TKS25	6238782	935817300	6154036	889620279	0.9864	0.9732	0.9286	0.4256
TKS26	9131886	1369782900	8979258	1304927014	0.9833	0.9732	0.9281	0.4311
TKS27	7084690	1062703500	6982476	1022540762	0.9856	0.9731	0.928	0.4298
TKS28	6424384	963657600	6337544	925059535	0.9865	0.9724	0.9262	0.4328
TKS29	7266598	1089989700	7177878	1037727992	0.9878	0.973	0.9277	0.4346
TKT01	6408722	961308300	6362802	941225747	0.9928	0.9775	0.9361	0.4181
TKT02	6142662	921399300	6080652	893373888	0.9899	0.9757	0.9332	0.4159
TKT03	7365938	1104890700	7293690	1076096194	0.9902	0.9759	0.9327	0.4237
TKT04	6743852	1011577800	6679996	986816899	0.9905	0.9738	0.928	0.4149
TKT05	7307080	1096062000	7206728	1046802195	0.9863	0.9736	0.9296	0.4279
TKT06	8130818	1219622700	8015016	1143000518	0.9858	0.9721	0.9251	0.4293
TKT07	9191938	1378790700	9073406	1312500473	0.9871	0.9747	0.932	0.4185
TKT08	7761426	1164213900	7662642	1097153810	0.9873	0.9738	0.9297	0.4143
TKT09	5887882	883182300	5817880	804011508	0.9881	0.9747	0.932	0.4217
TKT10	6479058	971858700	6401508	930945629	0.988	0.9744	0.9305	0.4248
TKT11	6542738	981410700	6460656	928899912	0.9875	0.9739	0.9291	0.4285
TKT12	4753750	713062500	4676986	673496027	0.9839	0.9747	0.9312	0.4298
TKT13	6826642	1023996300	6707866	942117090	0.9826	0.9741	0.9306	0.4212
TKT14	4880086	732012900	4822764	696586586	0.9883	0.975	0.932	0.4141
TKT15	8361574	1254236100	8222162	1165088390	0.9833	0.9726	0.9273	0.4332
TKT16	5812356	871853400	5770202	828217888	0.9927	0.9722	0.9249	0.4258
TKT17	6721624	1008243600	6652042	947285535	0.9896	0.9711	0.9229	0.4257
TKT18	6251350	937702500	6162398	901467113	0.9858	0.9725	0.9267	0.4257
TKT19	5143040	771456000	5086452	750044222	0.989	0.9756	0.9334	0.4201
TKT20	4584852	687727800	4544416	667494569	0.9912	0.978	0.9379	0.4255
TKT21	5986580	897987000	5881448	846656986	0.9824	0.973	0.9281	0.422
TKT22	7877286	1181592900	7770508	1133594363	0.9864	0.9704	0.9206	0.4329
TKU01	6764168	1014625200	6711870	990426497	0.9923	0.976	0.9328	0.4211
TKU02	4738714	710807100	4689160	685993583	0.9895	0.9759	0.9337	0.4217
TKU03	6879052	1031857800	6797404	970871827	0.9881	0.9728	0.9271	0.4262
TKU04	7290158	1093523700	7191720	1020341936	0.9865	0.9733	0.9285	0.416
TKU05	6701876	1005281400	6613796	960961242	0.9869	0.9726	0.9264	0.4329
TKU06	5652414	847862100	5589998	774744900	0.989	0.976	0.9349	0.4251
TKU07	3967646	595146900	3918470	551049539	0.9876	0.9735	0.929	0.4168
TKU08	4593454	689018100	4545314	648845143	0.9895	0.9759	0.9348	0.4161
TKU09	7940294	1191044100	7796368	1115148263	0.9819	0.9713	0.9241	0.4396
TKU10	7944380	1191657000	7841282	1114541006	0.987	0.9734	0.9289	0.4196
TKU11	3283086	492462900	3250350	476574150	0.99	0.9762	0.9347	0.4123
TKU12	13594240	2039136000	13400768	1901123552	0.9858	0.9746	0.9313	0.4252
TKU13	4354978	653246700	4280060	627320718	0.9828	0.9748	0.9318	0.4234
TKU14	5177154	776573100	5114688	740925157	0.9879	0.9742	0.9307	0.4197
TKU15	7936030	1190404500	7833668	1102228830	0.9871	0.9732	0.9284	0.433
TKV01	6853620	1028043000	6792476	1004401856	0.9911	0.9747	0.9295	0.4166
TKV02	6773682	1016052300	6719594	991290156	0.992	0.9776	0.9361	0.4145
TKV03	6515190	977278500	6459644	952688776	0.9915	0.9766	0.9345	0.4164
TKV04	6485770	972865500	6415338	918347562	0.9891	0.97	0.9209	0.4252
TKV05	6413364	962004600	6299906	910518117	0.9823	0.9716	0.9244	0.4321
TKV06	10439142	1565871300	10306242	1442896781	0.9873	0.9726	0.9272	0.4328
TKV07	6992694	1048904100	6874076	990349141	0.983	0.974	0.9304	0.4294
TKV08	6952192	1042828800	6844606	989618076	0.9845	0.9719	0.9251	0.4301
TKV09	5410792	811618800	5354876	782976060	0.9897	0.9755	0.9331	0.4248
TKV10	9887102	1483065300	9754944	1410427429	0.9866	0.9714	0.924	0.4341
TKV11	10387968	1558195200	10256212	1446682730	0.9873	0.9737	0.9296	0.432
TKV12	8152886	1222932900	8048658	1144222035	0.9872	0.9737	0.9296	0.4352
TKV13	5300470	795070500	5242180	746818604	0.989	0.9752	0.9323	0.4126
TKV14	7235292	1085293800	7136472	1009713663	0.9863	0.9724	0.9266	0.4281
TKV15	9264342	1389651300	9123120	1282242333	0.9848	0.9735	0.9291	0.4345
TKV16	5165944	774891600	5107496	735496962	0.9887	0.9748	0.9313	0.4222
TKV17	6707526	1006128900	6623140	939061697	0.9874	0.9746	0.9312	0.4169
TKV18	8394898	1259234700	8282962	1216459759	0.9867	0.9737	0.9283	0.4161
TKV19	4242628	636394200	4195838	615421683	0.989	0.9744	0.9308	0.4185
TKV20	8145726	1221858900	8037772	1155331078	0.9867	0.9738	0.9294	0.4317
TKV21	6701516	1005227400	6613292	964561971	0.9868	0.9739	0.9296	0.4188
TKW01	9738112	1460716800	9568786	1374043205	0.9826	0.9708	0.9228	0.4242
TKW02	7134702	1070205300	7047788	1002147874	0.9878	0.9742	0.9304	0.4238
TKW03	6912306	1036845900	6814978	972710388	0.9859	0.9731	0.9281	0.4317
TKW04	8129252	1219387800	8035800	1144333109	0.9885	0.9745	0.9312	0.4242
TKW05	7972482	1195872300	7895022	1105114514	0.9903	0.9762	0.9347	0.4137
TKW06	6017172	902575800	5944818	863816457	0.988	0.9754	0.933	0.4215
TKW07	5005650	750847500	4944562	713837957	0.9878	0.9738	0.9298	0.4206
TKX01	13258756	1988813400	13150678	1927878316	0.9918	0.9735	0.9266	0.4201
TKX02	4212602	631890300	4180326	611003018	0.9923	0.9776	0.937	0.4263
TKX03	3932260	589839000	3899864	577351838	0.9918	0.9767	0.9351	0.4097
TKX05	6583800	987570000	6485808	915690447	0.9851	0.9719	0.9261	0.4268
TKX06	7107408	1066111200	6978150	985314695	0.9818	0.9724	0.927	0.4338
TKX07	7059004	1058850600	6976432	1000662274	0.9883	0.9743	0.9302	0.4328
TKX08	10892364	1633854600	10735884	1536313020	0.9856	0.9732	0.9285	0.4198
TKX09	7015526	1052328900	6905896	963722923	0.9844	0.9745	0.9312	0.4298
TKX10	11441810	1716271500	11299200	1591784647	0.9875	0.9729	0.9275	0.436
TKX11	7435108	1115266200	7298848	1064917540	0.9817	0.9707	0.9228	0.4246
TKY01	6018676	902801400	5971788	871008741	0.9922	0.9775	0.936	0.4188
TKY02	6966774	1045016100	6918424	1024187678	0.9931	0.9782	0.9375	0.4192
TKY03	1581092	237163800	1564208	231708831	0.9893	0.9708	0.9216	0.3994
TKY04	6415040	962256000	6356498	912333272	0.9909	0.9711	0.9227	0.423
TKY05	7040286	1056042900	6909502	975104015	0.9814	0.9734	0.9292	0.4361
TKY06	6104462	915669300	6005106	869648497	0.9837	0.9747	0.9316	0.4261
TKY07	2593246	388986900	2558016	372146079	0.9864	0.9768	0.9362	0.4157
TKY08	8781024	1317153600	8658470	1221613826	0.986	0.9723	0.9262	0.4291
TKY09	6786434	1017965100	6678360	939155552	0.9841	0.9733	0.929	0.4196
TKY10	7860840	1179126000	7758242	1070642474	0.9869	0.9741	0.9297	0.4224
TKY11	6358362	953754300	6275926	921361829	0.987	0.9734	0.9285	0.4222
TKY12	7438516	1115777400	7287900	1031777790	0.9798	0.9706	0.9228	0.4253
Average	6.98182e+06	1.04727e+09	6.89109e+06	9.89485e+08	0.987183	0.973641	0.928906	0.424359
Total	2303999828	345599974200	2274061170	326530187619
