# Supplementary material for: Genetic Variation in a Crossing Population of Camellia oleifera Based on ddRAD Sequencing and Analysis of Association with Fruit Traits
Source: Curr Issues Mol Biol. 2025 Jan 31;47(2):92. doi: 10.3390/cimb47020092 (PMC11854439; doi:10.3390/cimb47020092)
Supplement: Supplementary file 1 [file cimb-47-00092-s001.zip › Table S4. The SNP information significantly associated with fruit traits.xlsx]

## Sheet: Sheet1
Year	Trait	Chromosome name	SNP ID	Significance	Base variant type	Position of variation
2020	Fruit weight	chr11	chr11:3741306	8.246*	T/A	Intergenic region
	Oil content of dried kernels	chr11	chr11:101236757	8.229*	G/A	Intergenic region
			chr11:101236760	8.229*	T/C	Intergenic region
			chr11:101236780	8.229*	C/T	Intergenic region
			chr11:101236792	8.229*	C/T	Intergenic region
Year	Trait	Chromosome name	SNP ID	Significance	Base variant type	Position of variation
2021	Fruit height	chr09	chr09:111851932	8.227*	A/G	Intergenic region
			chr09:111851989	8.227*	T/C	Intergenic region
	Pericarp thickness	chr07	chr07:26869848	8.410*	C/T	Intergenic region
		chr12	chr12:184793733	9.293**	A/G	Intergenic region
			chr12:184793758	9.293**	T/C	Intergenic region
			chr12:184793764	9.293**	C/T	Intergenic region
			chr12:184793767	9.293**	T/C	Intergenic region
	Seeds number of single fruit	chr02	chr02:4970941	9.071**	G/T	Intron variant
		chr07	chr07:130575839	8.497*	G/A	Intergenic region
		chr11	chr11:57652680	9.387**	A/T	Intergenic region
		chr13	chr13:2936090	9.543**	G/A	Intergenic region
	Dry seed weight of single fruit	chr14	chr14:96445554	8.555*	G/A	Intergenic region
	Oil content of dried kernels	chr01	chr01:201742917	8.355*	A/T	Intergenic region
			chr01:182074738	8.241*	A/T	Intergenic region
		chr02	chr02:151759705	10.635**	G/A	Upstream gene variant
		chr04	chr04:101177376	8.229*	C/T	Intergenic region
		chr06	chr06:68547011	9.076**	C/T	Intergenic region
		chr07	chr07:124686731	9.899**	C/A	Intergenic region
			chr07:77447356	9.251**	C/T	Intergenic region
			chr07:77447365	9.251**	A/G	Intergenic region
		chr11	chr11:87107488	8.967**	G/A	Intergenic region
		chr13	chr13:141004412	9.766**	C/T	Intergenic region
			chr13:34049467	8.451*	C/T	Intergenic region
